# Supplementary material for: Transcriptomics profiles in intestinal sulfide overproduction, small intestinal bacterial overgrowth, and intestinal methanogen overgrowth
Source: mSystems. 2026 Jun 29;11(7):e00458-26. doi: 10.1128/msystems.00458-26 (PMC13386965; doi:10.1128/msystems.00458-26)
Supplement: File S1 — Metadata for human samples. [file msystems.00458-26-s0003.xlsx]

## Sheet: Sheet2
File S1: Metadata for human samples
Sample ID	SIBO	SIBO-IMO-ISO data	IMO	ISO_1.5 or higher	ISO_2.0 or higher	ISO_3.0	age	sex (F=2, M=1)	height	weight	race	BMI
35192_607D	Non-SIBO	Non-SIBO	Non-IMO	Non-ISO	Non-ISO	Non-ISO	54	2	66	203	caucasian	32.7615
35192_608D	Non-SIBO	Non-SIBO	IMO	Non-ISO	Non-ISO	Non-ISO	46	2	67	150	caucasian	23.4908
35192_609D	SIBO	SIBO	IMO	ISO	Non-ISO	Non-ISO	65	2	61	129	caucasian	24.3717
35192_611D	SIBO	SIBO	IMO	ISO	ISO	Non-ISO	74	2	61	113	Native	21.3488
35192_613D	Non-SIBO	Non-SIBO	Non-IMO	ISO	ISO	Non-ISO	53	2	68	144	caucasian	21.8927
35192_614D	Non-SIBO	Non-SIBO	Non-IMO	ISO	Non-ISO	Non-ISO	60	2	64	148	asian	25.4014
35192_616D	Non-SIBO	Non-SIBO	Non-IMO	ISO	Non-ISO	Non-ISO	44	2	64	193	caucasian	33.1248
35192_617D	Non-SIBO	Non-SIBO	Non-IMO	Non-ISO	Non-ISO	Non-ISO	58	2	63.5	103	caucasian	17.9575
35192_618D	Non-SIBO	Non-SIBO	IMO	Non-ISO	Non-ISO	Non-ISO	70	1	67	145	caucasian	22.7077
35192_620D	Non-SIBO	Non-SIBO	Non-IMO	ISO	ISO	Non-ISO	59	2	60	125	asian	24.4097
35192_621D	Non-SIBO	Non-SIBO	IMO	Non-ISO	Non-ISO	Non-ISO	34	2	64	115	caucasian	19.7375
35192_622D	Non-SIBO	Non-SIBO	IMO	Non-ISO	Non-ISO	Non-ISO	35	2	62	117	caucasian	21.3972
35192_625D	SIBO	SIBO	Non-IMO	Non-ISO	Non-ISO	Non-ISO	39	1	68	132	caucasian	20.0683
35192_627D	Non-SIBO	Non-SIBO	Non-IMO	ISO	Non-ISO	Non-ISO	39	2	52	85	caucasian	22.0987
35192_631D	Non-SIBO	Non-SIBO	Non-IMO	ISO	Non-ISO	Non-ISO	80	2	67	154	caucasian	24.1172
35192_632D	SIBO	SIBO	IMO	ISO	Non-ISO	Non-ISO	49	2	70	182	AA	26.1114
35192_633D	Non-SIBO	Non-SIBO	Non-IMO	ISO	Non-ISO	Non-ISO	64	1	72	198	caucasian	26.8507
35192_634D	Non-SIBO	Non-SIBO	Non-IMO	ISO	Non-ISO	Non-ISO	76	2	62	115	caucasian	21.0315
35192_636D	Non-SIBO	Non-SIBO	Non-IMO	ISO	Non-ISO	Non-ISO	75	1	71	179	caucasian	24.9627
35192_638D	Non-SIBO	Non-SIBO	Non-IMO	Non-ISO	Non-ISO	Non-ISO	58	2	64	131	caucasian	22.4836
35192_639D	Non-SIBO	Non-SIBO	Non-IMO	Non-ISO	Non-ISO	Non-ISO	67	1	72	168	caucasian	22.7824
35192_641D	Non-SIBO	Non-SIBO	IMO	Non-ISO	Non-ISO	Non-ISO	66	1	69	150	asian	22.1487
35192_644D	Non-SIBO	Non-SIBO	Non-IMO	Non-ISO	Non-ISO	Non-ISO	61	1	74	282	caucasian	36.2027
35192_649D	Non-SIBO	Non-SIBO	Non-IMO	Non-ISO	Non-ISO	Non-ISO	83	2	62	126	caucasian	23.0432
35192_650D	Non-SIBO	Non-SIBO	Non-IMO	Non-ISO	Non-ISO	Non-ISO	26	2	66	120	caucasian	19.3664
35192_651D	Non-SIBO	Non-SIBO	Non-IMO	Non-ISO	Non-ISO	Non-ISO	53	1	74	321	caucasian	41.2095
35192_653D	Non-SIBO	Non-SIBO	IMO	Non-ISO	Non-ISO	Non-ISO	57	1	79	276	caucasian	31.0892
35192_654D	Non-SIBO	Non-SIBO	IMO	Non-ISO	Non-ISO	Non-ISO	61	1	71	190	caucasian	26.4967
35192_655D	Non-SIBO	Non-SIBO	Non-IMO	Non-ISO	Non-ISO	Non-ISO	60	2	65	185	caucasian	30.7822
35192_656D	Non-SIBO	Non-SIBO	Non-IMO	ISO	ISO	Non-ISO	58	1	69.6	186	caucasian	26.9929
35192_657D	Non-SIBO	Non-SIBO	Non-IMO	Non-ISO	Non-ISO	Non-ISO	72	2	64	165	AA	28.3191
35192_658D	SIBO	SIBO	Non-IMO	Non-ISO	Non-ISO	Non-ISO	34	2	70	155	caucasian	22.2378
35192_659D	SIBO	SIBO	IMO	Non-ISO	Non-ISO	Non-ISO	64	1	72	218	caucasian	29.5629
35192_661D	Non-SIBO	Non-SIBO	Non-IMO	Non-ISO	Non-ISO	Non-ISO	51	1	74	149	caucasian	19.1284
35192_662D	Non-SIBO	Non-SIBO	Non-IMO	ISO	Non-ISO	Non-ISO	36	2	65	145	caucasian	24.1266
35192_664D	Non-SIBO	Non-SIBO	Non-IMO	Non-ISO	Non-ISO	Non-ISO	44	2	65	268	caucasian	44.5927
35192_665D	SIBO	SIBO	Non-IMO	Non-ISO	Non-ISO	Non-ISO	76	2	62	143	caucasian	26.1522
35192_668D	SIBO	SIBO	Non-IMO	ISO	Non-ISO	Non-ISO	57	2	66	128	caucasian	20.6575
35192_671D	Non-SIBO	Non-SIBO	Non-IMO	ISO	ISO	Non-ISO	78	2	63	102	caucasian	18.0665
35192_672D	Non-SIBO	Non-SIBO	IMO	ISO	Non-ISO	Non-ISO	77	1	67	184	caucasian	28.8153
35192_674D	Non-SIBO	Non-SIBO	Non-IMO	ISO	Non-ISO	Non-ISO	65	1	72	225	caucasian	30.5122
35192_676D	SIBO	SIBO	Non-IMO	ISO	ISO	Non-ISO	65	2	64	131	caucasian	22.4836
35192_680D	Non-SIBO	Non-SIBO	Non-IMO	ISO	Non-ISO	Non-ISO	75	1	72	171	caucasian	23.1892
35192_681D	Non-SIBO	Non-SIBO	Non-IMO	ISO	Non-ISO	Non-ISO	59	1	71	190	caucasian	26.4967
35192_682D	SIBO	SIBO	Non-IMO	ISO	ISO	Non-ISO	81	1	70	205	caucasian	29.4112
35192_686D	Non-SIBO	Non-SIBO	Non-IMO	ISO	Non-ISO	Non-ISO	56	1	69	182	caucasian	26.8738
35192_687D	SIBO	SIBO	Non-IMO	ISO	Non-ISO	Non-ISO	63	2	68	127	caucasian	19.3082
35192_688D	Non-SIBO	Non-SIBO	IMO	ISO	Non-ISO	Non-ISO	54	2	68	172	caucasian	26.1497
35192_689D	Non-SIBO	Non-SIBO	IMO	ISO	Non-ISO	Non-ISO	66	2	63	114	caucasian	20.192
35192_690D	SIBO	SIBO	Non-IMO	ISO	ISO	Non-ISO	72	1	64	108	asian	18.5361
35192_691D	Non-SIBO	Non-SIBO	IMO	Non-ISO	Non-ISO	Non-ISO	30	1	74	210	caucasian	26.9595
35192_694D	SIBO	SIBO	Non-IMO	Non-ISO	Non-ISO	Non-ISO	75	2	62	116	caucasian	21.2144
35192_696D	Non-SIBO	Non-SIBO	Non-IMO	ISO	ISO	Non-ISO	61	2	59	190	AA	38.3712
35192_698D	Non-SIBO	Non-SIBO	Non-IMO	ISO	ISO	ISO	75	1	70	156	asian	22.3812
35192_720D	SIBO	SIBO	Non-IMO	Non-ISO	Non-ISO	Non-ISO	70	2	61.5	136	caucasian	25.2781
35192_721D	Non-SIBO	Non-SIBO	Non-IMO	ISO	Non-ISO	Non-ISO	75	1	85	235	caucasian	22.8657
35192_722D	Non-SIBO	Non-SIBO	IMO	ISO	ISO	ISO	66	1	67	150	caucasian	23.4908
35192_723D	Non-SIBO	Non-SIBO	Non-IMO	Non-ISO	Non-ISO	Non-ISO	52	2	64	124	caucasian	21.2822
35192_725D	Non-SIBO	Non-SIBO	Non-IMO	ISO	Non-ISO	Non-ISO	50	2	64	190	caucasian	32.6099
35192_726D	SIBO	SIBO	Non-IMO	Non-ISO	Non-ISO	Non-ISO	68	1	72	175	caucasian	23.7317
35192_727D	Non-SIBO	Non-SIBO	Non-IMO	Non-ISO	Non-ISO	Non-ISO	49	1	65	110	asian	18.303
35192_730D	SIBO	SIBO	Non-IMO	Non-ISO	Non-ISO	Non-ISO	69	2	53	130	caucasian	32.5347
35192_731D	Non-SIBO	Non-SIBO	Non-IMO	ISO	ISO	ISO	44	1	69	168	caucasian	24.8066
35192_732D	Non-SIBO	Non-SIBO	IMO	ISO	Non-ISO	Non-ISO	38	2	61	91	caucasian	17.1924
35192_733D	Non-SIBO	Non-SIBO	Non-IMO	ISO	ISO	Non-ISO	74	1	72	190	caucasian	25.7658
35192_734D	SIBO	SIBO	Non-IMO	ISO	Non-ISO	Non-ISO	53	2	66	149	caucasian	24.0466
35192_735D	Non-SIBO	Non-SIBO	Non-IMO	Non-ISO	Non-ISO	Non-ISO	50	1	70	162	caucasian	23.242
35192_738D	Non-SIBO	Non-SIBO	Non-IMO	Non-ISO	Non-ISO	Non-ISO	35	2	60	160	caucasian	31.2444
35192_740D	SIBO	SIBO	Non-IMO	Non-ISO	Non-ISO	Non-ISO	78	2	60	140	asian	27.3389
35192_741D	Non-SIBO	Non-SIBO	Non-IMO	Non-ISO	Non-ISO	Non-ISO	65	2	65	200	caucasian	33.2781
35192_742D	Non-SIBO	Non-SIBO	Non-IMO	Non-ISO	Non-ISO	Non-ISO	57	2	63	140	caucasian	24.7972
35192_744D	Non-SIBO	Non-SIBO	IMO	Non-ISO	Non-ISO	Non-ISO	40	2	63	107	caucasian	18.9521
35192_745D	Non-SIBO	Non-SIBO	Non-IMO	Non-ISO	Non-ISO	Non-ISO	71	2	60	154	caucasian	30.0728
35192_747D	Non-SIBO	Non-SIBO	Non-IMO	ISO	Non-ISO	Non-ISO	48	1	73	192	caucasian	25.3286
35192_748D	Non-SIBO	Non-SIBO	Non-IMO	ISO	ISO	Non-ISO	42	1	72	156	caucasian	21.1551
35192_750D	Non-SIBO	Non-SIBO	IMO	Non-ISO	Non-ISO	Non-ISO	67	2	63	125	caucasian	22.1403
35192_752D	Non-SIBO	Non-SIBO	Non-IMO	ISO	Non-ISO	Non-ISO	53	2	61	147	caucasian	27.7724
35192_757D	SIBO	SIBO	Non-IMO	Non-ISO	Non-ISO	Non-ISO	71	2	64	126	asian	21.6255
35192_760D	Non-SIBO	Non-SIBO	Non-IMO	ISO	ISO	Non-ISO	56	2	61	182	caucasian	34.3848
35192_761D	Non-SIBO	Non-SIBO	IMO	ISO	ISO	ISO	43	1	68	189	not sure	28.7342
35192_762D	Non-SIBO	Non-SIBO	Non-IMO	ISO	ISO	ISO	40	1	77	187	caucasian	22.1725
35192_763D	Non-SIBO	Non-SIBO	Non-IMO	ISO	ISO	ISO	68	1	67	265	asian	41.5003
35192_765D	Non-SIBO	Non-SIBO	IMO	ISO	ISO	Non-ISO	77	1	68	153	caucasian	23.261
35192_766D	SIBO	SIBO	Non-IMO	ISO	ISO	Non-ISO	65	1	72	180	caucasian	24.4097
35192_767D	SIBO	SIBO	IMO	ISO	Non-ISO	Non-ISO	80	2	69	228	caucasian	33.666
