# Supplementary material for: Transcriptomics profiles in intestinal sulfide overproduction, small intestinal bacterial overgrowth, and intestinal methanogen overgrowth
Source: mSystems. 2026 Jun 29;11(7):e00458-26. doi: 10.1128/msystems.00458-26 (PMC13386965; doi:10.1128/msystems.00458-26)
Supplement: File S2 — Differentially expressed genes identified in each comparison for the human samples (REIMAGINE cohort). [file msystems.00458-26-s0004.xlsx]

## Sheet: ISO 2.0 vs non-ISO_233 DEGs
File S2: Differentially expressed genes identified in each comparison for the human samples (REIMAGINE cohort).
Name	Identifier	ISO 2.0 vs. non-ISO - Log fold change	ISO 2.0 vs. non-ISO - FDR p-value
ABO	ENSG00000175164	1.19256	0.0389753
ANKRD22	ENSG00000152766	-0.974158	0.0309017
ANXA10	ENSG00000109511	-2.20497	0.0605474
ANXA3	ENSG00000138772	-0.822687	0.0345005
APOD	ENSG00000189058	0.589607	0.0495007
ATP5MF	ENSG00000241468	0.551562	0.0300949
ATP5PF	ENSG00000154723	0.418262	0.0882783
BANF1	ENSG00000175334	0.769397	0.00959871
BEST1	ENSG00000167995	1.24937	0.0499082
BMAL2	ENSG00000029153	-0.600168	0.0676094
BOLA2	ENSG00000183336	0.543824	0.0340315
BUD23	ENSG00000071462	0.407403	0.0645999
BUD31	ENSG00000106245	0.450088	0.0284686
C11orf52	ENSG00000149300	0.691379	0.0102979
C19orf33	ENSG00000167644	0.573974	0.0389753
C1orf162	ENSG00000143110	0.61099	0.0923723
C2CD4A	ENSG00000198535	-1.00805	0.0716686
CACNA1A	ENSG00000141837	0.674057	0.0114802
CALCRL	ENSG00000064989	-0.671015	0.0807154
CAMK2N1	ENSG00000162545	0.672231	0.0309017
CAPN2	ENSG00000162909	-0.496386	0.0946314
CAPN8	ENSG00000203697	-1.31542	0.0477367
CBFB	ENSG00000067955	-0.576304	0.0314611
CBLN1	ENSG00000102924	0.598868	0.0790032
CCDC92	ENSG00000119242	0.411339	0.078265
CCNK	ENSG00000090061	0.555007	0.0447322
CCS	ENSG00000173992	0.516973	0.0300949
CD24	ENSG00000272398	-1.00817	0.0809282
CD99_1	ENSG00000002586	0.433923	0.0462047
CD99_2	ENSG00000292348	0.433607	0.0447322
CDC26	ENSG00000176386	0.440089	0.0256519
CDK11A	ENSG00000008128	0.402347	0.0888131
CDK3	ENSG00000250506	0.809473	0.0755113
CFAP20	ENSG00000070761	0.466386	0.0644986
CFAP221	ENSG00000163075	0.456191	0.0328247
CHCHD7	ENSG00000170791	0.442421	0.0223578
CHMP2A	ENSG00000130724	0.49186	0.0328247
CHMP4A	ENSG00000254505	0.542208	0.00833469
CIR1	ENSG00000138433	0.507579	0.0309017
CISD1	ENSG00000122873	0.438313	0.0694992
CIZ1	ENSG00000148337	0.459303	0.083022
CLDN3	ENSG00000165215	1.0561	0.0030785
CLNS1A	ENSG00000074201	0.412374	0.0329485
CNOT3	ENSG00000088038	0.40826	0.0998825
CYP1A1	ENSG00000140465	3.64427	4.35257e-08
DBI	ENSG00000155368	0.464676	0.0309017
DCP2	ENSG00000172795	-0.47032	0.0442713
DDRGK1	ENSG00000198171	0.451191	0.0447322
EBP	ENSG00000147155	0.417621	0.0840153
ECHDC2	ENSG00000121310	0.634925	0.00959871
EDF1	ENSG00000107223	0.472205	0.0605474
EEIG2	ENSG00000162636	-0.457435	0.0309017
EGR1	ENSG00000120738	0.718407	0.0809282
EIF4EBP3	ENSG00000243056	0.64969	0.0511118
EIF5B	ENSG00000158417	0.380017	0.0727515
EMC6	ENSG00000127774	0.566795	0.0605474
EMP1	ENSG00000134531	-0.508628	0.0410122
ERICH4	ENSG00000204978	0.474499	0.0931551
ERP29	ENSG00000089248	0.439707	0.0389753
ETNK1	ENSG00000139163	-0.598771	0.0328247
ETV2	ENSG00000105672	0.705463	0.0761287
EXOC3L4	ENSG00000205436	0.660869	0.0217591
F3	ENSG00000117525	-0.417087	0.021662
FABP1	ENSG00000163586	0.86352	0.0309017
FAM13C	ENSG00000148541	-0.625658	0.0329485
FAM222A	ENSG00000139438	0.544663	0.0807154
FEV	ENSG00000163497	0.644193	0.0476407
FKBP2	ENSG00000173486	1.12168	0.00311433
FRG1	ENSG00000109536	0.515613	0.0114802
FUOM	ENSG00000148803	0.42769	0.0976795
G0S2	ENSG00000123689	0.861919	0.0300949
GADD45B	ENSG00000099860	0.439016	0.0923723
GADD45GIP1	ENSG00000179271	0.859711	0.00447096
GALNT5	ENSG00000136542	-0.593973	0.0328247
GASK1B	ENSG00000164125	-0.452947	0.09296
ENSG00000258830	ENSG00000258830	1.09175	0.0937135
ENSG00000280571	ENSG00000280571	1.1549	0.0727515
ENSG00000286264	ENSG00000286264	1.09626	0.00447096
ENSG00000289692	ENSG00000289692	0.985803	0.0423573
GMFB	ENSG00000197045	-0.426717	0.0996095
GNG13	ENSG00000127588	1.39419	0.00959871
GPRC5A	ENSG00000013588	-0.617889	0.083022
GSKIP	ENSG00000100744	-0.450155	0.0495007
HGF	ENSG00000019991	-0.947626	0.0246126
HMGN3	ENSG00000118418	0.498607	0.069421
HMGN5	ENSG00000198157	0.765114	0.0114802
HRCT1	ENSG00000196196	0.978773	0.0594414
HSD11B2	ENSG00000176387	0.674187	0.0217591
HSPB1	ENSG00000106211	0.563219	0.0807154
HSPB6	ENSG00000004776	1.09364	0.0802612
HYPK	ENSG00000242028	0.712051	0.0369156
IL1B	ENSG00000125538	-1.54824	0.020235
IL1RAP	ENSG00000196083	-0.519968	0.0761287
IL33	ENSG00000137033	-0.72116	0.0790032
ING2	ENSG00000168556	0.415916	0.0309017
ITGAV	ENSG00000138448	-0.458682	0.0389753
KITLG	ENSG00000049130	-0.460585	0.0462047
KXD1	ENSG00000105700	0.493566	0.0447322
LAMTOR2	ENSG00000116586	0.421897	0.0645999
LBH	ENSG00000213626	-0.383246	0.0807154
LENG1	ENSG00000105617	0.463882	0.0605474
LHPP	ENSG00000107902	0.657197	0.0328247
LMO4	ENSG00000143013	-0.481375	0.013344
LTF	ENSG00000012223	-1.00474	0.0931551
LUC7L3	ENSG00000108848	0.508307	0.0309017
MDK	ENSG00000110492	0.617638	0.0221593
MET	ENSG00000105976	-0.413476	0.0525531
MGMT	ENSG00000170430	0.440623	0.0727515
MIF4GD	ENSG00000125457	0.466966	0.0413515
MLLT3	ENSG00000171843	-0.381821	0.0683977
MLXIPL	ENSG00000009950	0.557684	0.0996095
MMP1	ENSG00000196611	-1.63689	0.013784
MMP3	ENSG00000149968	-1.76749	0.013344
MPHOSPH10	ENSG00000124383	0.381647	0.0654012
MRPS24	ENSG00000062582	0.492998	0.0309017
MRPS34	ENSG00000074071	0.481756	0.0300949
MT1A	ENSG00000205362	1.686	0.0223578
MT1F	ENSG00000198417	0.996913	0.0744532
MT1G	ENSG00000125144	0.858435	0.0809017
MT1M	ENSG00000205364	1.69004	0.0309017
MTARC2	ENSG00000117791	0.39964	0.0724513
MT-ND6	ENSG00000198695	0.778871	0.0495007
MTRES1	ENSG00000130349	0.516134	0.021541
MUC3A	ENSG00000169894	0.82403	0.0550513
MUCL3	ENSG00000168631	-2.58858	0.0006531
MYPOP	ENSG00000176182	0.533017	0.0612031
NAF1	ENSG00000145414	0.599666	0.0848396
NDUFA13	ENSG00000186010	0.436013	0.0587594
NDUFAF2	ENSG00000164182	0.667121	0.0125112
NDUFB7	ENSG00000099795	0.413628	0.0809282
NDUFS6	ENSG00000145494	0.403205	0.0811171
NKD2	ENSG00000145506	0.810528	0.0328247
NRG1	ENSG00000157168	-0.894023	0.0310232
PAAF1	ENSG00000175575	0.38456	0.0300949
PAF1	ENSG00000006712	0.422194	0.0447322
PBLD	ENSG00000108187	0.425745	0.0807154
PDK2	ENSG00000005882	0.458829	0.0865534
PET100	ENSG00000229833	0.433867	0.0903489
PFDN5	ENSG00000123349	0.474067	0.0493484
PLA2G6	ENSG00000184381	0.495364	0.0447322
PLCD3	ENSG00000161714	-0.90323	0.0329485
PLEKHS1	ENSG00000148735	0.526552	0.0779551
PLP2	ENSG00000102007	0.573149	0.078265
POLR2A	ENSG00000181222	0.654923	0.0583012
POLR2J	ENSG00000005075	0.439222	0.0605474
POLR2J3_2	ENSG00000285437	0.826068	0.053903
PRR14	ENSG00000156858	0.55285	0.0516802
PSIP1	ENSG00000164985	0.514844	0.0547572
PSMB9	ENSG00000240065	0.482823	0.0724513
PTMS	ENSG00000159335	0.742927	0.0237267
PUDP	ENSG00000130021	-0.39839	0.0784158
RAB15	ENSG00000139998	0.46412	0.0547572
RAB27B	ENSG00000041353	-0.747477	0.0442713
RARB	ENSG00000077092	-0.855424	0.078265
RBM34	ENSG00000188739	0.415018	0.0329485
RBP1	ENSG00000114115	0.520808	0.0605474
RBP2	ENSG00000114113	0.751362	0.0587594
ROGDI	ENSG00000067836	0.566634	0.0309017
RPL11	ENSG00000142676	0.627819	0.0351565
RPL26	ENSG00000161970	0.681729	0.0211618
RPL27A	ENSG00000166441	0.702547	0.013344
RPL28	ENSG00000108107	0.466207	0.0755113
RPL36	ENSG00000130255	0.399454	0.069421
RPL36A	ENSG00000241343	0.999774	0.00213891
RPL36AL	ENSG00000165502	0.630068	0.0126824
RPS25	ENSG00000118181	0.515275	0.0438062
RPS26	ENSG00000197728	0.810062	0.021662
RSPH1	ENSG00000160188	0.464101	0.0727515
RTRAF	ENSG00000087302	0.522286	0.0118701
S100P	ENSG00000163993	-1.44886	0.0122116
SAC3D1	ENSG00000168061	0.485826	0.0547572
SART1	ENSG00000175467	0.439267	0.0328247
SBK1	ENSG00000188322	0.685158	0.0807154
SDCBP	ENSG00000137575	-0.486543	0.0389753
SERPINA3	ENSG00000196136	-2.0586	0.018729
SF3B4	ENSG00000143368	0.458715	0.0732458
SIK1	ENSG00000142178	-0.683337	0.0716686
SLC22A3	ENSG00000146477	-1.28525	0.0338297
SLC25A6_1	ENSG00000169100	0.449396	0.0583012
SLC25A6_2	ENSG00000292334	0.451096	0.0560257
SLC30A2	ENSG00000158014	2.04473	0.0172008
SLC38A3	ENSG00000188338	0.654498	0.0612031
SLC7A11	ENSG00000151012	-1.74605	0.00484773
SLC9B2	ENSG00000164038	0.602258	0.0790032
SNF8	ENSG00000159210	0.401258	0.043501
SNRNP35	ENSG00000184209	0.383843	0.0840153
SNRPD1	ENSG00000167088	0.617216	0.0120786
SNRPD3	ENSG00000100028	0.489832	0.0351565
SNRPF	ENSG00000139343	0.510274	0.0309017
SNX16	ENSG00000104497	-0.515525	0.0309017
SOD1	ENSG00000142168	0.4428	0.0211377
SOX12	ENSG00000177732	0.467595	0.0788337
SRP14	ENSG00000140319	0.445436	0.0744532
SSC5D	ENSG00000179954	0.992344	0.00833469
SST	ENSG00000157005	1.00995	0.00472091
STEAP4	ENSG00000127954	-0.617384	0.0771416
SUGP1	ENSG00000105705	0.426769	0.0495007
SUMO1	ENSG00000116030	0.455133	0.0278408
SYF2	ENSG00000117614	0.398832	0.0633645
TAF10	ENSG00000166337	0.454407	0.0389753
TCEA3	ENSG00000204219	0.467893	0.0811171
TCEAL4	ENSG00000133142	0.559873	0.0309017
TERF2IP	ENSG00000166848	0.410565	0.0516802
TFF1	ENSG00000160182	-1.43663	0.0150539
TM4SF1	ENSG00000169908	-0.60728	0.0993718
TMEM186	ENSG00000184857	0.390069	0.0724513
TMEM63C	ENSG00000165548	0.606462	0.0389753
TNFRSF21	ENSG00000146072	-0.446793	0.0994415
TOP1MT	ENSG00000184428	0.576873	0.0217591
TRAPPC1	ENSG00000170043	0.418553	0.0645999
TRIM16	ENSG00000221926	-0.496005	0.0840153
TRIM54	ENSG00000138100	0.651471	0.078265
TSPAN1	ENSG00000117472	-0.914069	0.0788337
TXN2	ENSG00000100348	0.417999	0.0462047
UBALD2	ENSG00000185262	0.67585	0.0329485
UBXN1	ENSG00000162191	0.644664	0.018729
UPF3A	ENSG00000169062	0.401003	0.0616014
UPF3B	ENSG00000125351	0.450526	0.0389753
UQCRB	ENSG00000156467	0.584045	0.0120786
URM1	ENSG00000167118	0.42195	0.0732458
VSIG1	ENSG00000101842	-1.77581	0.0030785
WASH6P_1	ENSG00000182484	0.652273	0.0237267
WASH6P_2	ENSG00000292372	0.624374	0.0314611
WDR13	ENSG00000101940	0.442044	0.0369156
YBX2	ENSG00000006047	0.476826	0.0959385
YJU2	ENSG00000105248	0.381966	0.0583322
ZG16B	ENSG00000162078	-1.38054	0.083022
ZNF358	ENSG00000198816	0.47597	0.0771416
ZNF580	ENSG00000213015	0.446913	0.053903
ZNF821	ENSG00000102984	0.453984	0.0882783
ZNF830	ENSG00000198783	0.396563	0.0314611
ZNG1C	ENSG00000196873	0.691405	0.0790032
ZSCAN16	ENSG00000196812	0.46698	0.024094

## Sheet: ISO 1.5 vs non-ISO_923 DEGs
Name	Identifier	ISO 1.5 vs. non-ISO - Log fold change	ISO 1.5 vs. non-ISO - FDR p-value
AAGAB	ENSG00000103591	0.422109	0.0012736
ABCA6	ENSG00000154262	-0.515681	0.0251062
ABCC9	ENSG00000069431	-0.393316	0.0896203
ABO	ENSG00000175164	1.45794	0.000733074
ACD	ENSG00000102977	0.550469	0.00306311
ACTMAP	ENSG00000188493	0.528535	0.00301325
ADCY7	ENSG00000121281	-0.538896	0.00071206
ADGRE2	ENSG00000127507	-0.611163	0.0196581
ADGRL2	ENSG00000117114	-0.469794	0.0118143
ADH1B	ENSG00000196616	-0.465511	0.00861744
ADPRHL1	ENSG00000153531	0.378831	0.0489002
ADRM1	ENSG00000130706	0.389489	0.0045224
AFF3	ENSG00000144218	-0.479825	0.0240769
AHNAK	ENSG00000124942	-0.468244	0.0266575
AJM1	ENSG00000232434	0.425511	0.046756
AK1	ENSG00000106992	0.714599	0.0203126
AKAP8L	ENSG00000011243	0.482139	0.00637916
AKR1C1	ENSG00000187134	0.606638	0.0738036
AKT1S1	ENSG00000204673	0.442593	0.00123834
AMER1	ENSG00000184675	-0.38604	0.0104913
ANGPT1	ENSG00000154188	-0.464043	0.0589757
ANGPTL4	ENSG00000167772	0.489059	0.0430894
ANKRD13B	ENSG00000198720	0.480511	0.0452801
ANKRD33B	ENSG00000164236	-0.63743	0.0225486
ANXA1	ENSG00000135046	-0.468789	0.014551
AP3S1	ENSG00000177879	0.498894	0.00122945
APOBEC1	ENSG00000111701	0.423983	0.0158043
APOBEC3C	ENSG00000244509	0.384342	0.0559502
APOE	ENSG00000130203	0.489726	0.0422018
AQP7	ENSG00000165269	0.695784	0.0104568
AREG	ENSG00000109321	-0.842052	0.0227483
ARF5	ENSG00000004059	0.419003	0.000644381
ARHGAP29	ENSG00000137962	-0.439685	0.097419
ARHGAP33	ENSG00000004777	0.751292	0.0212435
ARHGAP6	ENSG00000047648	-0.496352	0.0200361
ARL4C	ENSG00000188042	-0.468758	0.00879433
ATE1	ENSG00000107669	-0.441683	0.0061101
ATF5	ENSG00000169136	0.462897	0.000901305
ATF7IP2	ENSG00000166669	0.405819	0.0583018
ATM	ENSG00000149311	-0.399553	0.00962998
ATN1	ENSG00000111676	0.444327	0.0324995
ATP5F1D	ENSG00000099624	0.529027	0.00023152
ATP5IF1	ENSG00000130770	0.455143	0.000581454
ATP5MF	ENSG00000241468	0.757528	3.26357e-05
ATP5MJ	ENSG00000156411	0.38167	0.00194525
ATP5PF	ENSG00000154723	0.652429	4.73862e-05
ATP8A1	ENSG00000124406	-0.392988	0.0106493
ATP8B4	ENSG00000104043	-0.434416	0.0434225
ATXN2	ENSG00000204842	0.431802	0.0228594
AUH	ENSG00000148090	0.397874	0.000644381
AUTS2	ENSG00000158321	0.623724	0.0113252
AXDND1	ENSG00000162779	0.544942	0.0944406
BANF1	ENSG00000175334	1.0948	1.57471e-06
BCL7B	ENSG00000106635	0.43808	0.0088925
BEST1	ENSG00000167995	1.27589	0.00620644
BEX4	ENSG00000102409	0.462172	0.0444477
BHLHA15	ENSG00000180535	-0.405257	0.0439706
BLVRB	ENSG00000090013	0.44232	0.000106319
BMAL1	ENSG00000133794	0.527259	0.0158295
BMP5	ENSG00000112175	-0.431198	0.00892363
BMP6	ENSG00000153162	-0.415969	0.0494062
BOLA2	ENSG00000183336	0.562438	0.000849425
BORCS8-MEF2B	ENSG00000064489	0.749864	0.0152874
BRD4	ENSG00000141867	0.45599	0.0015036
BUD23	ENSG00000071462	0.523409	0.00143912
BUD31	ENSG00000106245	0.55722	4.73862e-05
C11orf24	ENSG00000171067	0.577108	0.00275476
C11orf52	ENSG00000149300	0.747213	3.69195e-05
C16orf54	ENSG00000185905	-0.499201	0.00733029
C17orf78	ENSG00000278505	0.505652	0.0276384
C19orf33	ENSG00000167644	0.584219	0.000659703
C1orf56	ENSG00000143443	0.399401	0.0649507
C3AR1	ENSG00000171860	-0.472524	0.0287222
C6orf52	ENSG00000137434	0.408209	0.053671
C9orf85	ENSG00000155621	0.465609	0.000382104
CACNA1A	ENSG00000141837	0.595367	0.00960455
CACNA1H	ENSG00000196557	0.379013	0.0559502
CACTIN	ENSG00000105298	0.427828	0.00501188
CALCRL	ENSG00000064989	-0.587656	0.0527572
CALM3	ENSG00000160014	0.464195	0.00595208
CAMK2N1	ENSG00000162545	0.82429	8.00613e-05
CAMK4	ENSG00000152495	-0.379544	0.0506553
CASD1	ENSG00000127995	-0.411962	0.0548786
CBFA2T3	ENSG00000129993	0.414094	0.0785561
CBLL1	ENSG00000105879	0.48689	0.01685
CBLN1	ENSG00000102924	0.958593	0.000202695
CBR4	ENSG00000145439	0.406072	0.0032163
CBX4	ENSG00000141582	0.659025	0.000965836
CCDC102A	ENSG00000135736	0.398245	0.0414156
CCDC112	ENSG00000164221	0.448165	0.01685
CCDC124	ENSG00000007080	0.418753	0.00464152
CCDC32	ENSG00000128891	0.381199	0.00275476
CCDC43	ENSG00000180329	0.556975	0.00066338
CCDC57	ENSG00000176155	0.384395	0.0150255
CCDC59	ENSG00000133773	0.400465	0.00482441
CCDC85B	ENSG00000175602	0.438315	0.0310722
CCDC88A	ENSG00000115355	-0.410582	0.0298068
CCDC92	ENSG00000119242	0.479115	0.00191477
CCK	ENSG00000187094	0.487968	0.0299071
CCL21	ENSG00000137077	0.625114	0.0163472
CCN4	ENSG00000104415	-0.571378	0.0446136
CCNK	ENSG00000090061	0.908291	2.69333e-05
CCR9	ENSG00000173585	-0.447352	0.0370185
CCRL2	ENSG00000121797	0.482916	0.000298565
CCS	ENSG00000173992	0.45922	0.00198986
CD248	ENSG00000174807	0.749279	0.01685
CD38	ENSG00000004468	-0.423622	0.0200361
CD3G	ENSG00000160654	-0.438904	0.0391313
CD46	ENSG00000117335	-0.398034	0.0497409
CD52	ENSG00000169442	0.407726	0.0494622
CD53	ENSG00000143119	-0.486244	0.00960455
CD68	ENSG00000129226	0.651991	0.00132698
CD7	ENSG00000173762	0.432067	0.0762827
CD74	ENSG00000019582	0.462474	0.070254
CD84	ENSG00000066294	-0.538374	0.00253117
CD99_1	ENSG00000002586	0.439557	0.00885894
CD99_2	ENSG00000292348	0.443506	0.00840043
CDC26	ENSG00000176386	0.494265	7.6914e-05
CDC37	ENSG00000105401	0.431659	0.00281264
CDC37L1	ENSG00000106993	0.384044	0.0135576
CDC42EP1	ENSG00000128283	0.611037	0.00357512
CDH11	ENSG00000140937	-0.379606	0.0332455
CDK11A	ENSG00000008128	0.398101	0.0225624
CDK2AP2	ENSG00000167797	0.454626	0.00302423
CDX2	ENSG00000165556	0.390279	0.000849425
CEACAM19	ENSG00000186567	0.825658	0.00260618
CEL	ENSG00000170835	0.577468	0.060363
CENPS-CORT	ENSG00000251503	0.761779	0.0383143
CENPX	ENSG00000169689	0.394077	0.0119947
CEP131	ENSG00000141577	0.518225	0.00373937
CEP170	ENSG00000143702	-0.385151	0.0366089
CEP70	ENSG00000114107	0.409773	0.00200943
CES1	ENSG00000198848	0.48351	0.0992333
CFAP20	ENSG00000070761	0.58877	0.000476133
CFAP298-TCP10L	ENSG00000265590	0.530822	0.0401845
CFD	ENSG00000197766	0.504467	0.0285687
CFDP1	ENSG00000153774	0.425128	0.000899844
CH25H	ENSG00000138135	-0.648138	0.0158295
CHAF1B	ENSG00000159259	0.438813	0.0263947
CHCHD7	ENSG00000170791	0.547595	0.000376242
CHGA	ENSG00000100604	0.410413	0.0273144
CHGB	ENSG00000089199	0.497177	0.0254513
CHI3L2	ENSG00000064886	-0.710825	0.0434225
CHMP2A	ENSG00000130724	0.55096	0.000349663
CHMP4A	ENSG00000254505	0.604811	7.19789e-05
CHST15	ENSG00000182022	-0.412406	0.0135576
CIDEB	ENSG00000136305	0.46129	0.0581253
CIMAP2	ENSG00000162398	0.535682	0.0263947
CINP	ENSG00000100865	0.451458	0.000644381
CIR1	ENSG00000138433	0.628623	0.000217361
CISD1	ENSG00000122873	0.522282	0.000177153
CITED2	ENSG00000164442	0.567164	0.0015184
CIZ1	ENSG00000148337	0.580424	0.00236871
CLDN3	ENSG00000165215	1.32217	1.57471e-06
CLEC2B	ENSG00000110852	0.440534	0.0357285
CLEC3B	ENSG00000163815	0.399533	0.0569046
CLEC4A	ENSG00000111729	-0.507496	0.0767079
CLEC4F	ENSG00000152672	-0.541871	0.0993108
CLEC7A	ENSG00000172243	-0.57896	0.00306311
CLIP4	ENSG00000115295	-0.497381	0.0347449
CLNS1A	ENSG00000074201	0.625317	2.57885e-05
CMIP	ENSG00000153815	0.564911	0.00151753
CNN1	ENSG00000130176	0.650369	0.0131493
CNOT3	ENSG00000088038	0.602306	0.00114343
CNOT4	ENSG00000080802	0.497743	0.0113528
CNTN1	ENSG00000018236	-0.491353	0.0766423
CNTN4	ENSG00000144619	-0.547504	0.0113528
COA8	ENSG00000256053	0.418198	0.000341846
CORO1B	ENSG00000172725	0.423932	0.000531339
COX7A2L	ENSG00000115944	0.381184	0.000242865
CPLX2	ENSG00000145920	0.449802	0.0937978
CPVL	ENSG00000106066	-0.439092	0.0299071
CPXM2	ENSG00000121898	0.736603	0.0509421
CR1	ENSG00000203710	-0.686745	0.0445881
CRACR2B	ENSG00000177685	0.528709	0.0126184
CREB3L1	ENSG00000157613	0.98444	0.000644397
CREB3L3	ENSG00000060566	0.828286	0.0068822
CRTC1	ENSG00000105662	0.479418	0.00506215
CRTC2	ENSG00000160741	0.563522	0.00535376
CRYBA2	ENSG00000163499	0.605235	0.0088925
CSF2RB	ENSG00000100368	-0.469339	0.0198887
CSTB	ENSG00000160213	0.576239	0.000849425
CTF1	ENSG00000150281	0.565949	0.0232346
CTSE	ENSG00000196188	0.429301	0.0872581
CXCL10	ENSG00000169245	-0.799572	0.0419233
CXCL6	ENSG00000124875	-0.589251	0.0261386
CXCL9	ENSG00000138755	-0.75395	0.0544864
CXXC4	ENSG00000168772	0.421767	0.0347754
CYB5R3	ENSG00000100243	0.582779	0.00136956
CYP2S1	ENSG00000167600	0.499409	0.0317034
CYRIA	ENSG00000197872	-0.46957	0.00462143
CYSLTR1	ENSG00000173198	-0.672644	0.00388504
DAPK1	ENSG00000196730	-0.400248	0.00211227
DAPP1	ENSG00000070190	-0.554624	0.0188643
DAZAP1	ENSG00000071626	0.401128	0.00218309
DBI	ENSG00000155368	0.513176	0.000308864
DBN1	ENSG00000113758	0.446845	0.0326553
DCP1B	ENSG00000151065	0.420211	0.0159658
DCP2	ENSG00000172795	-0.410304	0.0307619
DDRGK1	ENSG00000198171	0.612263	3.69195e-05
DDX10	ENSG00000178105	0.391519	0.022858
DDX27	ENSG00000124228	0.393824	0.00506215
DDX60	ENSG00000137628	-0.631838	0.0152914
DMD	ENSG00000198947	-0.393563	0.0290788
DMPK	ENSG00000104936	0.472537	0.00631865
DMTN	ENSG00000158856	0.440282	0.0511979
DNAJB7	ENSG00000172404	0.644496	0.0131732
DNAJC25	ENSG00000059769	0.417374	0.00588875
DNM1	ENSG00000106976	0.483713	0.0577957
DOCK10	ENSG00000135905	-0.476946	0.0110341
DOCK11	ENSG00000147251	-0.381268	0.0469676
DOCK4	ENSG00000128512	-0.488743	0.0264923
DOHH	ENSG00000129932	0.448458	0.0217605
DSE	ENSG00000111817	-0.501284	0.00285148
DTX2	ENSG00000091073	0.559044	0.000604442
DUSP4	ENSG00000120875	-0.510418	0.0779694
DUSP5	ENSG00000138166	-0.617638	0.0177121
DYNC2I1	ENSG00000126870	0.379328	0.0348958
EBP	ENSG00000147155	0.433156	0.00683635
ECHDC2	ENSG00000121310	0.68109	0.000129877
EDF1	ENSG00000107223	0.505291	0.00191477
EDIL3	ENSG00000164176	-0.465893	0.0113528
EDN1	ENSG00000078401	0.492408	0.0135576
EEF1D	ENSG00000104529	0.38349	0.00468142
EEIG2	ENSG00000162636	-0.419822	0.00851825
EFHD2	ENSG00000142634	0.520627	0.000348705
EGR1	ENSG00000120738	0.92726	0.000654969
EIF3G	ENSG00000130811	0.414217	0.00171415
EIF4EBP3	ENSG00000243056	0.419634	0.0706848
EIF5B	ENSG00000158417	0.5661	0.000962355
EMC2	ENSG00000104412	0.427406	0.00145097
EMC6	ENSG00000127774	0.924643	1.04213e-05
EML6	ENSG00000214595	-0.411169	0.0803941
EMP1	ENSG00000134531	-0.479623	0.00962998
ENC1	ENSG00000171617	-0.402813	0.00482532
ENDOG	ENSG00000167136	0.381475	0.00306311
ENPP6	ENSG00000164303	-0.433551	0.0337897
ENSG00000188223	ENSG00000188223	1.13312	0.0867416
ENSG00000258830	ENSG00000258830	1.49886	0.00234926
ENSG00000259132	ENSG00000259132	2.08274	0.0739513
ENSG00000260537	ENSG00000260537	-1.38824	0.0329413
ENSG00000267059	ENSG00000267059	0.575103	0.0240553
ENSG00000267228	ENSG00000267228	-0.856107	0.0118143
ENSG00000267303	ENSG00000267303	0.721689	0.00547414
ENSG00000269242	ENSG00000269242	2.38062	4.71034e-06
ENSG00000270149	ENSG00000270149	-0.907467	0.0964923
ENSG00000280571	ENSG00000280571	1.67406	0.000417999
ENSG00000281593	ENSG00000281593	0.703525	0.0996838
ENSG00000283149	ENSG00000283149	1.36338	0.0216298
ENSG00000283761	ENSG00000283761	-0.838292	0.0333781
ENSG00000283809	ENSG00000283809	0.572476	0.0711595
ENSG00000285508	ENSG00000285508	0.505943	0.00244353
ENSG00000285723	ENSG00000285723	0.502802	0.00367549
ENSG00000286231	ENSG00000286231	0.887477	0.0266575
ENSG00000286264	ENSG00000286264	1.45748	1.57471e-06
ENSG00000287856	ENSG00000287856	-0.399665	0.0934449
ENSG00000288534	ENSG00000288534	-0.830487	0.0850213
ENSG00000288725	ENSG00000288725	0.987329	0.0400176
ENSG00000288894	ENSG00000288894	-1.07571	0.0714938
ENSG00000290230	ENSG00000290230	1.17899	0.0345085
ENSG00000290318	ENSG00000290318	-0.689601	0.0776525
EPHA3	ENSG00000044524	-0.60964	0.0265486
ERICH4	ENSG00000204978	0.454944	0.0286865
ERP27	ENSG00000139055	0.848256	0.0498762
ERP29	ENSG00000089248	0.521893	0.000273518
ESPN	ENSG00000187017	0.446547	0.0174215
ETFRF1	ENSG00000205707	0.52449	0.007938
ETNK1	ENSG00000139163	-0.409205	0.0694097
ETV2	ENSG00000105672	0.809239	0.00123341
EVI2A	ENSG00000126860	-0.432702	0.0314151
EXOC3L4	ENSG00000205436	0.509813	0.0162542
F2RL1	ENSG00000164251	-0.390532	0.0414156
FAAP20	ENSG00000162585	0.425207	0.0135368
FAAP24	ENSG00000131944	0.399609	0.0609814
FABP1	ENSG00000163586	0.978814	0.000222077
FAM111B	ENSG00000189057	0.495268	0.0202208
FAM133B	ENSG00000234545	0.524544	0.000719959
FAM13C	ENSG00000148541	-0.478438	0.063982
FAM174A	ENSG00000174132	0.445336	0.00881728
FAM174C_2	ENSG00000228300	0.399705	0.046756
FAM193B	ENSG00000146067	0.411107	0.0376793
FAM222A	ENSG00000139438	0.764649	0.000382104
FAM241A	ENSG00000174749	0.52525	0.0730475
FAM3D	ENSG00000198643	0.602136	0.00139772
FAM50B	ENSG00000145945	0.434761	0.0157078
FANK1	ENSG00000203780	0.710988	0.00960455
FBN1	ENSG00000166147	-0.461948	0.00887486
FBXO2	ENSG00000116661	0.413659	0.0300069
FCER2	ENSG00000104921	0.61424	0.0631892
FER1L6	ENSG00000214814	-0.503583	0.0628129
FEV	ENSG00000163497	0.625853	0.00969879
FIS1	ENSG00000214253	0.384391	0.00960705
FKBP2	ENSG00000173486	1.4147	1.57471e-06
FKBP5	ENSG00000096060	-0.446573	0.0602552
FLOT1	ENSG00000137312	0.465757	0.00226958
FLT3	ENSG00000122025	-0.572264	0.0692541
FLT3LG	ENSG00000090554	0.47249	0.0159395
FMO2	ENSG00000094963	-0.864922	0.0115032
FMO3	ENSG00000007933	-0.418929	0.0977499
FN3K	ENSG00000167363	0.738955	0.000251851
FNBP4	ENSG00000109920	0.485022	0.0125024
FNDC10	ENSG00000228594	0.403035	0.0446863
FOXJ1	ENSG00000129654	1.01909	0.00700587
FOXN2	ENSG00000170802	-0.417923	0.0187512
FRG1	ENSG00000109536	0.606304	1.81076e-05
FRMD6	ENSG00000139926	-0.533212	0.00637916
FRS3	ENSG00000137218	0.475447	0.0344859
FST	ENSG00000134363	-0.72925	0.0458177
FTH1	ENSG00000167996	0.392291	0.0304553
FUOM	ENSG00000148803	0.432965	0.00532741
FXYD5	ENSG00000089327	0.561609	0.024455
G0S2	ENSG00000123689	1.05751	0.00066338
GADD45GIP1	ENSG00000179271	1.05212	3.21045e-06
GAREM2	ENSG00000157833	-0.380156	0.0708247
GASK1B	ENSG00000164125	-0.409206	0.0371828
GCKR	ENSG00000084734	0.863122	0.0152914
GCSAML	ENSG00000169224	-0.584516	0.0305904
GEMIN6	ENSG00000152147	0.415231	0.00161473
GHR	ENSG00000112964	-0.480791	0.0375275
GJA1	ENSG00000152661	-0.535601	0.00512247
GLOD5	ENSG00000171433	0.412895	0.0206933
GLT8D2	ENSG00000120820	-0.420321	0.0397094
GLYATL1	ENSG00000166840	0.526218	0.0863141
GMDS	ENSG00000112699	0.775254	3.69195e-05
GNG13	ENSG00000127588	1.47928	0.000282795
GOLGA6L9	ENSG00000197978	0.642494	0.0107281
GORASP2	ENSG00000115806	0.442692	0.0135368
GPATCH4	ENSG00000160818	0.42138	0.0277611
GPR162	ENSG00000250510	-0.425844	0.095558
GPR174	ENSG00000147138	-0.442321	0.0821033
GPR176	ENSG00000166073	-0.387989	0.0585947
GPR183	ENSG00000169508	-0.524149	0.0464373
GPR89A	ENSG00000117262	0.425317	0.000268992
GPRC5A	ENSG00000013588	-0.47903	0.0506553
GPS2	ENSG00000132522	0.552799	0.00311506
GPX4	ENSG00000167468	0.397129	0.024455
GRIN2D	ENSG00000105464	0.576427	0.0957618
H2AC19	ENSG00000288859	0.670805	0.00194111
H2AC6	ENSG00000180573	0.393837	0.0282003
H2BC5	ENSG00000158373	0.559129	0.00302423
HACE1	ENSG00000085382	-0.400462	0.023618
HAPLN4	ENSG00000187664	0.440689	0.0977861
HAS2	ENSG00000170961	-0.395119	0.0826537
HAS3	ENSG00000103044	-0.460439	0.069704
HBA1	ENSG00000206172	0.873843	0.0188037
HDHD2	ENSG00000167220	0.756408	3.69195e-05
HERC5	ENSG00000138646	-0.548837	0.0226565
HERC6	ENSG00000138642	-0.448926	0.0972636
HGF	ENSG00000019991	-0.735296	0.0235307
HIRIP3	ENSG00000149929	0.414204	0.0117533
HK2	ENSG00000159399	-0.42166	0.0885188
HMCN1	ENSG00000143341	-0.643952	0.0196426
HMGN1	ENSG00000205581	0.434581	0.000814865
HMGN3	ENSG00000118418	0.696302	0.000857874
HMGN5	ENSG00000198157	0.898956	0.000142586
HNF1A	ENSG00000135100	0.415088	0.00895893
HNRNPH3	ENSG00000096746	0.475903	0.00146234
HNRNPR	ENSG00000125944	0.516246	0.00302423
HNRNPUL1	ENSG00000105323	0.556347	0.00242519
HOXA4	ENSG00000197576	0.7849	0.00466305
HOXB2	ENSG00000173917	0.412829	0.0936991
HRCT1	ENSG00000196196	1.16699	9.74312e-05
HSBP1L1	ENSG00000226742	0.428601	0.00895893
HSD11B2	ENSG00000176387	0.433269	0.0437
HSPA1A	ENSG00000204389	0.477045	0.055617
HSPB1	ENSG00000106211	0.416817	0.0423165
HSPB6	ENSG00000004776	1.78244	3.69195e-05
HYPK	ENSG00000242028	1.06877	3.68442e-05
IDO1	ENSG00000131203	-0.468699	0.0412683
IER5L	ENSG00000188483	0.565164	0.0185519
IFI27	ENSG00000165949	-1.11223	0.00851825
IFI44	ENSG00000137965	-0.616886	0.0977441
IFI44L	ENSG00000137959	-1.42562	0.00637916
IFI6	ENSG00000126709	-1.52037	0.000925205
IFIT1	ENSG00000185745	-1.3084	0.00064411
IFITM1	ENSG00000185885	-0.731371	0.0174215
IFT25	ENSG00000081870	0.429647	0.00187642
IGF2	ENSG00000167244	1.15171	0.000836461
IL10RA	ENSG00000110324	-0.42343	0.00449095
IL18	ENSG00000150782	0.471116	0.0299362
IL1B	ENSG00000125538	-1.26153	0.0112496
IL1RAP	ENSG00000196083	-0.444543	0.0296136
IL32	ENSG00000008517	0.412752	0.0347272
IL33	ENSG00000137033	-0.600999	0.0473046
IL7R	ENSG00000168685	-0.4195	0.0329413
ING1	ENSG00000153487	0.551895	0.000423611
ING2	ENSG00000168556	0.452774	0.000272576
INHBA	ENSG00000122641	-0.609359	0.0301487
INSC	ENSG00000188487	-0.388447	0.0715719
IQSEC2	ENSG00000124313	0.39416	0.0168487
IRF2	ENSG00000168310	0.580014	0.00043699
ISG15	ENSG00000187608	-1.06861	0.0152914
ISYNA1	ENSG00000105655	0.39299	0.0353248
ITGA4	ENSG00000115232	-0.442238	0.0106493
ITGB8	ENSG00000105855	-0.476777	0.0431797
KCNA2	ENSG00000177301	-0.448148	0.0765176
KCTD13	ENSG00000174943	0.410107	0.0330067
KDM6B	ENSG00000132510	0.718266	0.00155783
KIF1C	ENSG00000129250	0.42441	0.0110312
KIFC2	ENSG00000167702	0.564553	0.00754153
KITLG	ENSG00000049130	-0.520218	0.00555303
KLF12	ENSG00000118922	-0.39734	0.0794086
KLHL13	ENSG00000003096	-0.493297	0.0106978
KLHL28	ENSG00000179454	-0.406458	0.01604
KRCC1	ENSG00000172086	0.418829	0.00712363
KRI1	ENSG00000129347	0.521382	0.00416024
KRT80	ENSG00000167767	-0.616453	0.0873293
KRT86	ENSG00000170442	0.611447	0.0510938
KXD1	ENSG00000105700	0.796965	3.07199e-05
LAMTOR2	ENSG00000116586	0.537413	7.81786e-05
LATS2	ENSG00000150457	-0.423815	0.00851825
LCA5	ENSG00000135338	-0.517066	0.0347512
LCP1	ENSG00000136167	-0.40364	0.0148597
LDB3	ENSG00000122367	0.575091	0.0742849
LDLR	ENSG00000130164	-0.451218	0.024455
LENG1	ENSG00000105617	0.632431	0.000273518
LEPR	ENSG00000116678	-0.420502	0.0665392
LEPROTL1	ENSG00000104660	0.541348	8.17752e-05
LGI4	ENSG00000153902	0.521616	0.0868752
LHPP	ENSG00000107902	0.796728	0.000238711
LIFR	ENSG00000113594	-0.624212	0.0302455
LIN7B	ENSG00000104863	0.386919	0.0885188
LMTK3	ENSG00000142235	0.48305	0.0057988
LNPEP	ENSG00000113441	-0.427625	0.00858282
LRFN3	ENSG00000126243	0.466222	0.00237259
LRRK2	ENSG00000188906	-0.491374	0.0412721
LRRN4CL	ENSG00000177363	-0.403526	0.0831475
LSM8	ENSG00000128534	0.415965	0.00064411
LSP1	ENSG00000130592	0.382109	0.0547857
LSR	ENSG00000105699	0.44557	0.000941242
LTF	ENSG00000012223	-0.866484	0.0346906
LUC7L2	ENSG00000146963	0.472833	0.00339172
LUC7L3	ENSG00000108848	0.699637	0.000146248
LUM	ENSG00000139329	-0.392683	0.0233497
LY6G5C	ENSG00000204428	0.495849	0.0340187
LY9	ENSG00000122224	-0.47666	0.0240553
LYAR	ENSG00000145220	0.442934	0.021567
MAB21L2	ENSG00000181541	0.515457	0.0230826
MACROD1	ENSG00000133315	0.466914	0.00501188
MAF	ENSG00000178573	0.492225	0.00918841
MAGEH1	ENSG00000187601	0.579757	0.00510598
MAMDC4	ENSG00000177943	0.675077	0.0806041
MANEA	ENSG00000172469	-0.485209	0.0131493
MANF	ENSG00000145050	0.456846	0.015576
MAP9	ENSG00000164114	-0.607956	0.0585947
MAPK1	ENSG00000100030	-0.391819	0.00503131
MAPK7	ENSG00000166484	0.418773	0.0149508
MARCKS	ENSG00000277443	0.405428	0.0247635
MCC	ENSG00000171444	-0.498743	0.00661236
MDFIC	ENSG00000135272	-0.451748	0.0152914
MDK	ENSG00000110492	0.707022	0.00023152
MED15	ENSG00000099917	0.406858	0.00275476
MED17	ENSG00000042429	0.46188	0.00631865
MEI1	ENSG00000167077	-0.395312	0.071855
MEIS3	ENSG00000105419	0.442917	0.0739513
MET	ENSG00000105976	-0.416068	0.00672223
METAP2	ENSG00000111142	0.538165	0.000124992
METRNL	ENSG00000176845	0.453238	0.00230563
METTL24	ENSG00000053328	-0.474886	0.0500881
MFAP3L	ENSG00000198948	-0.544083	0.066197
MGMT	ENSG00000170430	0.394606	0.0235828
MGRN1	ENSG00000102858	0.544154	0.00112716
MGST3	ENSG00000143198	0.474279	0.000930495
MID1IP1	ENSG00000165175	0.52618	0.000261242
MIF4GD	ENSG00000125457	0.609627	0.000209424
MISP3	ENSG00000141854	0.465975	0.00168636
MLXIPL	ENSG00000009950	0.716642	0.00440595
MMGT1	ENSG00000169446	0.412825	0.010444
MMP3	ENSG00000149968	-1.52482	0.00487195
MMRN1	ENSG00000138722	-0.402315	0.0558415
MNS1	ENSG00000138587	0.596486	0.0182107
MNT	ENSG00000070444	0.420513	0.0135927
MOB2	ENSG00000182208	0.425342	0.00102416
MOSPD3	ENSG00000106330	0.524325	0.00258562
MOXD1	ENSG00000079931	-0.487449	0.0087532
MPHOSPH10	ENSG00000124383	0.534217	0.000659703
MPV17L2	ENSG00000254858	0.388737	0.0288899
MRC1	ENSG00000260314	-0.405576	0.0414156
MREG	ENSG00000118242	-0.446571	0.0431797
MROH6	ENSG00000204839	0.483394	0.0609814
MRPL22	ENSG00000082515	0.474402	0.000177497
MRPL36	ENSG00000171421	0.392963	0.00232347
MRPL4	ENSG00000105364	0.419879	0.00840043
MRPS17	ENSG00000239789	0.458617	0.000970086
MRPS24	ENSG00000062582	0.693766	1.04213e-05
MRPS34	ENSG00000074071	0.668759	6.4925e-06
MS4A4A	ENSG00000110079	-0.627164	0.0134172
MS4A7	ENSG00000166927	-0.610089	0.0088925
MSANTD2	ENSG00000120458	0.419701	0.0226133
MTARC2	ENSG00000117791	0.439154	0.00228644
MT-ATP6	ENSG00000198899	0.68574	0.00851825
MT-ATP8	ENSG00000228253	1.13382	0.000329545
MT-CO2	ENSG00000198712	0.535489	0.0266225
MT-CYB	ENSG00000198727	0.542972	0.0426605
MT-ND1	ENSG00000198888	0.759363	0.00891094
MT-ND2	ENSG00000198763	1.01921	0.00112864
MT-ND3	ENSG00000198840	0.65995	0.0162834
MT-ND4	ENSG00000198886	0.591292	0.027864
MT-ND5	ENSG00000198786	0.577076	0.0543762
MT-ND6	ENSG00000198695	1.10509	0.000106508
MTRES1	ENSG00000130349	0.704881	1.04213e-05
MUC3A	ENSG00000169894	0.98623	0.000715579
MUSK	ENSG00000030304	-0.596812	0.0246695
MX1	ENSG00000157601	-0.684965	0.0202383
MX2	ENSG00000183486	-0.454989	0.0968626
MXD3	ENSG00000213347	0.457931	0.0605721
MYH14	ENSG00000105357	0.39383	0.051101
MYL9	ENSG00000101335	0.447396	0.025139
MYO5A	ENSG00000197535	-0.428897	0.0196581
MYPOP	ENSG00000176182	0.922897	1.04213e-05
NAA38	ENSG00000183011	0.631919	0.000142586
NAB1	ENSG00000138386	-0.407026	0.0057988
NABP2	ENSG00000139579	0.472635	0.000250891
NAF1	ENSG00000145414	1.0228	4.73862e-05
NASP	ENSG00000132780	0.406734	0.00352839
NBPF1	ENSG00000219481	-0.387003	0.00508027
NCKAP1L	ENSG00000123338	-0.396936	0.0104913
NCR3LG1	ENSG00000188211	-0.410839	0.068779
NDFIP1	ENSG00000131507	0.515921	0.000273518
NDUFA11	ENSG00000174886	0.380327	0.00111322
NDUFA13	ENSG00000186010	0.497979	0.000516922
NDUFAF2	ENSG00000164182	0.892712	2.57885e-05
NDUFAF5	ENSG00000101247	0.437775	0.000967309
NDUFB10	ENSG00000140990	0.443644	0.000422188
NDUFB7	ENSG00000099795	0.508408	0.000272576
NDUFS6	ENSG00000145494	0.462276	0.000899844
NDUFS8	ENSG00000110717	0.512412	0.000207364
NEK7	ENSG00000151414	-0.420433	0.0135927
NEUROD1	ENSG00000162992	0.384164	0.0888434
NFIC	ENSG00000141905	0.454606	0.0271329
NFKBIB	ENSG00000104825	0.44048	0.00225206
NFKBIL1	ENSG00000204498	0.513522	0.00171415
NFU1	ENSG00000169599	0.38276	0.0010543
NHERF1	ENSG00000109062	0.383281	0.0553271
NINJ2	ENSG00000171840	-0.379697	0.0897805
NKD2	ENSG00000145506	0.86726	0.0022026
NLRC5	ENSG00000140853	-0.429715	0.0405827
NLRP3	ENSG00000162711	-0.424779	0.0594238
NME1	ENSG00000239672	0.434997	0.0430894
NME4	ENSG00000103202	0.626464	0.00198986
NOCT	ENSG00000151014	-0.662658	0.0190047
NPAS2	ENSG00000170485	0.413534	0.0107069
NPIPB3	ENSG00000169246	0.593627	0.0229112
NPL	ENSG00000135838	-0.413693	0.0569709
NQO2	ENSG00000124588	0.47708	0.0314151
NR2F2	ENSG00000185551	0.425596	0.0279003
NRG1	ENSG00000157168	-0.637441	0.0464089
NRGN	ENSG00000154146	1.18497	0.000273518
NSRP1	ENSG00000126653	0.489621	0.00851825
NT5C	ENSG00000125458	0.414179	0.0112496
NUDT1	ENSG00000106268	0.423035	0.0131937
NUDT14	ENSG00000183828	0.486097	0.0135576
NUSAP1	ENSG00000137804	0.454683	0.0177121
NXPH3	ENSG00000182575	0.706159	0.0239013
OAS2	ENSG00000111335	-1.40386	7.88687e-05
OAS3	ENSG00000111331	-0.653733	0.0176669
OASL	ENSG00000135114	-0.859246	0.0196171
OBI1	ENSG00000152193	0.450676	0.00960455
OLFM2	ENSG00000105088	0.452964	0.0474212
OLFM4	ENSG00000102837	0.641139	0.0111826
ONECUT3	ENSG00000205922	0.796799	0.00754102
OR2A7	ENSG00000243896	-0.673231	0.0578886
OSBPL8	ENSG00000091039	-0.412576	0.0230826
OSMR	ENSG00000145623	-0.495002	0.00637916
P2RX4	ENSG00000135124	0.380493	0.0136598
P2RY10	ENSG00000078589	-0.464801	0.0210906
P2RY11	ENSG00000244165	0.49932	0.0287222
P3H4	ENSG00000141696	0.48347	0.0011364
PABPN1	ENSG00000100836	0.442727	0.000341403
PAF1	ENSG00000006712	0.509906	0.00213721
PAPPA	ENSG00000182752	-0.475395	0.0813468
PBDC1	ENSG00000102390	0.385532	0.00031904
PBLD	ENSG00000108187	0.401792	0.0266575
PCED1A	ENSG00000132635	0.435725	0.0188012
PCGF2	ENSG00000277258	0.440765	0.0816134
PCSK1N	ENSG00000102109	0.562459	0.02919
PCSK4	ENSG00000115257	0.580284	0.0627341
PDCD1LG2	ENSG00000197646	-0.508697	0.0588946
PDE1C	ENSG00000154678	-0.44009	0.0320249
PDE4B	ENSG00000184588	-0.445075	0.0107418
PDGFRA	ENSG00000134853	-0.593225	0.000413806
PDK2	ENSG00000005882	0.498517	0.00960455
PDLIM7	ENSG00000196923	0.505547	0.0166976
PDX1	ENSG00000139515	0.490844	0.00855243
PDZD2	ENSG00000133401	-0.399382	0.0874502
PEDS1-UBE2V1	ENSG00000124208	0.70661	0.0061101
PER3	ENSG00000049246	-0.58784	0.00502826
PEX14	ENSG00000142655	0.39807	0.00797334
PFDN4	ENSG00000101132	0.407679	0.0417702
PFDN5	ENSG00000123349	0.496782	0.00180472
PFN1	ENSG00000108518	0.425009	0.0271824
PHLDB3	ENSG00000176531	0.613086	0.0012426
PIEZO2	ENSG00000154864	-0.505629	0.0507434
PLA2G6	ENSG00000184381	0.529448	0.00217466
PLAUR	ENSG00000011422	-0.458623	0.0745679
PLBD2	ENSG00000151176	0.782893	0.00109926
PLEKHS1	ENSG00000148735	0.49937	0.016635
PLP2	ENSG00000102007	1.03043	3.26357e-05
PLSCR1	ENSG00000188313	-0.381801	0.0320444
PLSCR4	ENSG00000114698	-0.47003	0.0332988
PMF1-BGLAP	ENSG00000260238	0.471925	0.0529436
POC5	ENSG00000152359	0.414386	0.0211296
POLR2A	ENSG00000181222	1.02403	0.000191505
POLR2J	ENSG00000005075	0.612161	0.000191505
POLR2J3_2	ENSG00000285437	0.5809	0.0421449
POLR2L	ENSG00000177700	0.405088	0.00308522
PORCN	ENSG00000102312	0.395612	0.0964923
POU2AF3	ENSG00000214290	0.598701	0.0161789
PPAN	ENSG00000130810	0.538449	0.00357512
PPDPF	ENSG00000125534	0.470573	0.00171415
PPIG	ENSG00000138398	0.425655	0.00456511
PPIH	ENSG00000171960	0.448869	0.00395551
PPP1R13L	ENSG00000104881	0.47687	0.007938
PPP1R14A	ENSG00000167641	0.694499	0.00679814
PPP1R15A	ENSG00000087074	0.418908	0.0196134
PQBP1	ENSG00000102103	0.415583	0.00306311
PRAF2	ENSG00000243279	0.914992	0.000644381
PRAP1	ENSG00000165828	0.404366	0.072549
PRELID1	ENSG00000169230	0.400178	0.00595208
PRELID2	ENSG00000186314	0.397358	0.00343703
PRICKLE2	ENSG00000163637	-0.401738	0.0548569
PRKACB	ENSG00000142875	-0.459804	0.0627672
PRKD3	ENSG00000115825	-0.42826	0.00370964
PRKRIP1	ENSG00000128563	0.398415	0.00558107
PROM2	ENSG00000155066	0.429807	0.0603597
PRR14	ENSG00000156858	0.800961	0.000177153
PRR3	ENSG00000204576	0.508584	0.0136598
PRRG2	ENSG00000126460	0.518361	0.00066338
PSIP1	ENSG00000164985	0.705692	0.000808785
PSMB9	ENSG00000240065	0.412279	0.020158
PTBP2	ENSG00000117569	0.386069	0.0656082
PTGFR	ENSG00000122420	-0.559898	0.0960471
PTMS	ENSG00000159335	0.906775	0.000273518
PTPN18	ENSG00000072135	0.523183	0.00191477
PTPRC	ENSG00000081237	-0.548456	0.00157446
PYY	ENSG00000131096	0.649521	0.0494622
RAB15	ENSG00000139998	0.401804	0.0283338
RAB1B	ENSG00000174903	0.396894	0.00857375
RAB23	ENSG00000112210	-0.386959	0.041998
RAB3A	ENSG00000105649	0.539545	0.00962998
RAB42	ENSG00000188060	-0.449164	0.0767079
RAB7A	ENSG00000075785	0.51486	0.00146612
RANBP1	ENSG00000099901	0.479375	0.00350098
RAPGEF6	ENSG00000158987	-0.431169	0.0145378
RASIP1	ENSG00000105538	0.426776	0.0649507
RASSF2	ENSG00000101265	-0.404866	0.0168487
RBM34	ENSG00000188739	0.550695	1.64499e-05
RBM8A	ENSG00000265241	0.387019	0.00230563
RBMX2	ENSG00000134597	0.484497	0.000348705
RBP1	ENSG00000114115	0.404739	0.0588775
RBP2	ENSG00000114113	0.917911	0.000341403
RCBTB2	ENSG00000136161	-0.395176	0.0632768
RCN3	ENSG00000142552	0.453243	0.0855898
RECK	ENSG00000122707	-0.490207	0.0190302
REEP6	ENSG00000115255	0.524667	0.0173827
REG1A	ENSG00000115386	0.718504	0.00388504
REG1B	ENSG00000172023	1.40904	0.0316027
RELN	ENSG00000189056	-0.42572	0.0558626
REX1BD	ENSG00000006015	0.538199	0.00287701
RFC4	ENSG00000163918	0.443493	0.00864074
RGPD2	ENSG00000185304	0.789309	0.0784537
RGS14	ENSG00000169220	0.420151	0.0344932
RGS18	ENSG00000150681	-0.856663	0.00111322
RHOV	ENSG00000104140	0.456198	0.0782074
RHPN2	ENSG00000131941	-0.489962	0.00838665
RIPOR1	ENSG00000039523	0.827496	0.0011364
RIPOR2	ENSG00000111913	-0.543139	0.0514416
RNF128	ENSG00000133135	0.402899	0.00535376
RNF208	ENSG00000212864	0.52896	0.00576599
RNF44	ENSG00000146083	0.60999	0.000659703
RNPC3	ENSG00000185946	0.403739	0.0296233
ROGDI	ENSG00000067836	0.627295	0.000565494
ROM1	ENSG00000149489	0.455332	0.0543957
RP2	ENSG00000102218	-0.404391	0.0140174
RPL11	ENSG00000142676	0.728328	0.000476133
RPL22L1	ENSG00000163584	0.421253	0.0152298
RPL26	ENSG00000161970	0.774488	0.000171028
RPL27A	ENSG00000166441	0.688609	0.000251851
RPL28	ENSG00000108107	0.48426	0.00892363
RPL36	ENSG00000130255	0.417809	0.00510598
RPL36A	ENSG00000241343	1.13876	2.78076e-06
RPL36AL	ENSG00000165502	0.723866	6.39815e-05
RPP21	ENSG00000241370	0.438516	0.00171415
RPS11	ENSG00000142534	0.398511	0.0320444
RPS17	ENSG00000182774	0.487245	0.00624673
RPS25	ENSG00000118181	0.674237	0.00023152
RPS26	ENSG00000197728	0.775113	0.00230563
RPS4X	ENSG00000198034	0.405787	0.0257606
RSAD2	ENSG00000134321	-1.60466	0.000235347
RSPH1	ENSG00000160188	0.534153	0.00796676
RSRC2	ENSG00000111011	0.387712	0.0117503
RTL8A	ENSG00000203950	0.500896	0.00244353
RTN1	ENSG00000139970	-0.410784	0.0445206
RTRAF	ENSG00000087302	0.672171	1.57471e-06
RUSF1	ENSG00000140688	0.450242	0.00595208
S100A1	ENSG00000160678	1.03666	0.0156396
S100A11	ENSG00000163191	0.790537	0.00237259
SAC3D1	ENSG00000168061	0.568108	0.000341403
SAFB2	ENSG00000130254	0.587935	0.000659703
SAMSN1	ENSG00000155307	-0.423891	0.0213203
SART1	ENSG00000175467	0.544695	0.000508891
SASH1	ENSG00000111961	-0.421724	0.00464247
SBDS	ENSG00000126524	0.554899	0.00101849
SCGB2B2	ENSG00000205209	0.487551	0.0484239
SCN3A	ENSG00000153253	-0.512533	0.0757065
SCN7A	ENSG00000136546	-0.629682	0.0569709
SDCBP	ENSG00000137575	-0.383731	0.0330696
SEC61G	ENSG00000132432	0.398847	0.0139377
SEMA3E	ENSG00000170381	-0.597015	0.0221359
SEMA7A	ENSG00000138623	-0.383244	0.0304809
SERPINB5	ENSG00000206075	-0.560098	0.0974216
SERPING1	ENSG00000149131	0.575373	0.0175653
SF3B4	ENSG00000143368	0.627631	0.000953143
SFMBT2	ENSG00000198879	-0.589517	0.00259472
SFT2D3	ENSG00000173349	0.38863	0.00599345
SH2D1A	ENSG00000183918	-0.641538	0.0267219
SH3BP1	ENSG00000100092	0.506834	0.00541133
SH3GL1	ENSG00000141985	0.440616	0.00294229
SHISA2	ENSG00000180730	0.645796	0.0281539
SIDT1	ENSG00000072858	-0.384349	0.0285822
SIGLEC1	ENSG00000088827	-0.41107	0.0638655
SIGLEC15	ENSG00000197046	-0.62208	0.0529236
SIGLEC8	ENSG00000105366	-0.416198	0.0466686
SIK1	ENSG00000142178	-0.538018	0.0419233
SKA2	ENSG00000182628	0.403493	0.00275871
SLC20A1	ENSG00000144136	-0.496505	0.00599345
SLC25A6_1	ENSG00000169100	0.582834	0.000341403
SLC25A6_2	ENSG00000292334	0.582977	0.000342907
SLC27A5	ENSG00000083807	0.538766	0.0294329
SLC28A2	ENSG00000137860	0.563236	0.0637948
SLC39A4	ENSG00000147804	0.458214	0.0713697
SLC7A11	ENSG00000151012	-1.10127	0.0311986
SLC7A6	ENSG00000103064	-0.414332	0.0376576
SLC9B2	ENSG00000164038	0.653053	0.00851825
SLFN11	ENSG00000172716	-0.459204	0.0225486
SLFN12	ENSG00000172123	-0.435	0.0355741
SLIT2	ENSG00000145147	-0.384103	0.082875
SLITRK6	ENSG00000184564	-0.38151	0.098594
SLX9	ENSG00000160256	0.395895	0.00789959
SMAGP	ENSG00000170545	0.400318	0.022133
SMIM10	ENSG00000184785	0.674483	0.0119439
SMN1	ENSG00000172062	0.853317	5.4819e-05
SMN2	ENSG00000205571	0.673185	0.0217605
SMTN	ENSG00000183963	0.430351	0.0193461
SNCG	ENSG00000173267	0.804554	0.00306311
SNF8	ENSG00000159210	0.461647	0.000533183
SNRNP27	ENSG00000124380	0.602332	0.000152747
SNRNP35	ENSG00000184209	0.444623	0.00306311
SNRNP70	ENSG00000104852	0.434785	0.00851825
SNRPD1	ENSG00000167088	0.832673	2.51202e-05
SNRPD3	ENSG00000100028	0.714128	3.84583e-05
SNRPF	ENSG00000139343	0.69028	0.000129877
SNX10	ENSG00000086300	-0.583701	0.0113563
SNX32	ENSG00000172803	0.822771	0.0375275
SOCS3	ENSG00000184557	-0.510233	0.0674165
SOD1	ENSG00000142168	0.400889	0.000565494
SOD3	ENSG00000109610	1.20332	0.0263947
SORBS3	ENSG00000120896	0.449273	0.0155084
SOX12	ENSG00000177732	0.57129	0.007938
SOX9	ENSG00000125398	0.574258	0.0241977
SP2	ENSG00000167182	0.556555	0.00357512
SPA17	ENSG00000064199	0.381016	0.066197
SPIN2B	ENSG00000186787	0.429479	0.0332988
SPINK4	ENSG00000122711	-0.637604	0.0662799
SRP14	ENSG00000140319	0.522798	0.000659703
SRP19	ENSG00000153037	0.502999	0.00108834
SSB	ENSG00000138385	0.410922	0.00210484
SSC5D	ENSG00000179954	1.56298	9.16736e-06
SST	ENSG00000157005	1.12849	8.56138e-05
ST3GAL6	ENSG00000064225	-0.574475	0.0404332
ST6GALNAC4	ENSG00000136840	0.396982	0.0088925
STARD4	ENSG00000164211	-0.414724	0.0320329
STAT1	ENSG00000115415	-0.428833	0.0226607
STIM2	ENSG00000109689	0.452087	0.00599345
STK32C	ENSG00000165752	0.435426	0.01685
STON1	ENSG00000243244	-0.426156	0.0523777
STX11	ENSG00000135604	-0.434718	0.0437413
STX18	ENSG00000168818	0.385854	0.00131602
SUGP1	ENSG00000105705	0.516443	0.00161145
SULT1C2	ENSG00000198203	-0.907288	0.0116176
SUMO1	ENSG00000116030	0.651632	1.90544e-06
SUMO3	ENSG00000184900	0.453785	0.000191505
SURF2	ENSG00000148291	0.549997	0.000970086
SUSD3	ENSG00000157303	-0.409356	0.0637948
SYCE1L	ENSG00000205078	1.07493	0.000616611
SYF2	ENSG00000117614	0.559888	2.57885e-05
TACC1	ENSG00000147526	-0.461953	0.00302423
TAF10	ENSG00000166337	0.634288	8.00613e-05
TAF12	ENSG00000120656	0.417919	0.00308522
TAF1B	ENSG00000115750	-0.383953	0.0506553
TAGLN	ENSG00000149591	0.416309	0.0680612
TANC2	ENSG00000170921	-0.397174	0.0395839
TBC1D2	ENSG00000095383	0.459972	0.0116709
TBC1D3L	ENSG00000274512	0.859973	0.0142013
TCAF2	ENSG00000170379	-0.49469	0.030362
TCEA3	ENSG00000204219	0.498491	0.0161578
TCEAL4	ENSG00000133142	0.7173	0.000787594
TCF7	ENSG00000081059	0.425362	0.00291276
TECPR2	ENSG00000196663	0.443639	0.00960455
TEF	ENSG00000167074	-0.495236	0.0189881
TEN1	ENSG00000257949	0.418074	0.00950285
TERF2IP	ENSG00000166848	0.54544	0.000254747
TFAP2A	ENSG00000137203	0.969083	0.0112496
TFPT	ENSG00000105619	0.426901	0.00624673
TFRC	ENSG00000072274	-0.459135	0.0682776
TGFBR1	ENSG00000106799	-0.388532	0.0175653
TGFBR2	ENSG00000163513	-0.401953	0.000417999
THAP7	ENSG00000184436	0.461709	0.00552488
THBD	ENSG00000178726	-0.398285	0.0725806
THBS1	ENSG00000137801	-0.512276	0.0675017
TICAM1	ENSG00000127666	0.412165	0.0264531
TIMM22	ENSG00000177370	0.435072	0.000826986
TIMM23	ENSG00000265354	0.456871	0.00011578
TLCD2	ENSG00000185561	0.39009	0.0264795
TLNRD1	ENSG00000140406	0.506714	0.00236871
TLR4	ENSG00000136869	-0.557014	0.00287701
TLR6	ENSG00000174130	-0.404299	0.0358381
TLR7	ENSG00000196664	-0.446508	0.0832229
TLR8	ENSG00000101916	-0.625847	0.0430894
TMA7	ENSG00000232112	0.589245	0.000308864
TMCO4	ENSG00000162542	0.410101	0.00576415
TMEM100	ENSG00000166292	-0.463538	0.0974216
TMEM154	ENSG00000170006	-0.705504	0.00851825
TMEM186	ENSG00000184857	0.553865	7.81786e-05
TMEM238	ENSG00000233493	0.394804	0.0554301
TMEM253	ENSG00000232070	0.561284	0.0107017
TMEM26	ENSG00000196932	-0.464936	0.0771231
TMEM63C	ENSG00000165548	0.530193	0.0276384
TMEM81	ENSG00000174529	0.51806	0.0170409
TMEM88	ENSG00000167874	0.708595	0.0128453
TNFRSF11B	ENSG00000164761	-0.689511	0.0977823
TNFSF12	ENSG00000239697	0.448205	0.0190047
TOB1	ENSG00000141232	0.605215	0.000857874
TOP1MT	ENSG00000184428	0.583753	0.000849425
TPM4	ENSG00000167460	0.633507	0.00358861
TPRN	ENSG00000176058	0.397208	0.00189833
TPST1	ENSG00000169902	-0.562298	0.0135576
TRAPPC1	ENSG00000170043	0.491654	0.00123564
TRAPPC5	ENSG00000181029	0.432525	0.00318165
TRIM16	ENSG00000221926	-0.435307	0.0340187
TRIM22	ENSG00000132274	-0.425705	0.0412696
TRIM40	ENSG00000204614	-0.422374	0.0375275
TRIM54	ENSG00000138100	0.997296	0.000112791
TRIM73	ENSG00000178809	0.396987	0.0928536
TRIOBP	ENSG00000100106	0.61912	0.000251851
TRIP10	ENSG00000125733	0.438664	0.00927007
TRIR	ENSG00000123144	0.387792	0.00198986
TRPC6	ENSG00000137672	-0.530742	0.0264795
TSR3	ENSG00000007520	0.463515	0.00102416
TTLL3	ENSG00000214021	0.42818	0.0858882
TTLL5	ENSG00000119685	0.39605	0.01685
TUBA8	ENSG00000183785	1.12166	0.0375275
TUBG1	ENSG00000131462	0.458318	0.0166533
TULP3	ENSG00000078246	0.39695	0.0375275
TXN2	ENSG00000100348	0.521311	0.00023152
TXNDC5	ENSG00000239264	-0.407987	0.0330067
U2AF1L4	ENSG00000161265	0.464088	0.0458903
UBALD1	ENSG00000153443	0.635449	0.00102416
UBALD2	ENSG00000185262	0.844145	0.000240513
UBE2E2	ENSG00000182247	0.501992	0.0145035
UBE2QL1	ENSG00000215218	-0.471648	0.0705373
UBXN1	ENSG00000162191	0.843707	1.24542e-05
UGT1A4	ENSG00000244474	-0.847134	0.0464089
UGT1A6	ENSG00000167165	0.667189	0.00230563
UGT2B11	ENSG00000213759	1.38912	0.00440801
UPF3A	ENSG00000169062	0.444919	0.00431547
UPF3B	ENSG00000125351	0.488783	0.00230941
UQCC5	ENSG00000168273	0.389178	0.0218947
UQCR10	ENSG00000184076	0.380252	0.00441365
UQCRB	ENSG00000156467	0.77903	2.78076e-06
URM1	ENSG00000167118	0.628575	6.39815e-05
USP18	ENSG00000184979	-0.719559	0.0121265
VCAN	ENSG00000038427	-0.530543	0.0015563
VIPAS39	ENSG00000151445	0.398906	0.000659703
VSIG10L	ENSG00000186806	0.470508	0.0437
VWA5B2	ENSG00000145198	0.413408	0.0735995
VWCE	ENSG00000167992	0.744343	0.026033
WAC	ENSG00000095787	0.443722	0.00679814
WAS	ENSG00000015285	0.443565	0.071356
WASH6P_1	ENSG00000182484	0.857843	7.90574e-05
WASH6P_2	ENSG00000292372	0.850249	9.09704e-05
WASHC4	ENSG00000136051	-0.380664	0.0347512
WDR13	ENSG00000101940	0.658074	1.64499e-05
WDR83	ENSG00000123154	0.457148	0.00370964
WHAMM	ENSG00000156232	0.498714	0.000329545
WHRN	ENSG00000095397	0.435974	0.0511979
WIPF3	ENSG00000122574	0.412163	0.0604775
WNK4	ENSG00000126562	0.491171	0.0782074
WNT11	ENSG00000085741	0.883757	0.00949098
YBX2	ENSG00000006047	0.763795	0.000319193
YJU2	ENSG00000105248	0.396908	0.00501188
ZBTB12	ENSG00000204366	0.56147	0.0113252
ZBTB41	ENSG00000177888	-0.385973	0.0566195
ZBTB7A	ENSG00000178951	0.52807	0.00637916
ZC3H18	ENSG00000158545	0.403443	0.0206546
ZFAND2A	ENSG00000178381	0.425564	0.0397094
ZFAT	ENSG00000066827	1.0496	0.000129877
ZFP36L1	ENSG00000185650	0.415485	0.0329413
ZHX1-C8orf76	ENSG00000259305	0.704829	0.0224519
ZIK1	ENSG00000171649	-0.453061	0.0899324
ZNF213	ENSG00000085644	0.45646	0.00700587
ZNF358	ENSG00000198816	0.516413	0.00393574
ZNF366	ENSG00000178175	-0.476423	0.0125024
ZNF414	ENSG00000133250	0.412498	0.0124161
ZNF444	ENSG00000167685	0.514241	0.00389538
ZNF483	ENSG00000173258	-0.708565	0.0367867
ZNF575	ENSG00000176472	0.551592	0.016635
ZNF580	ENSG00000213015	0.660117	0.000142586
ZNF589	ENSG00000164048	0.418478	0.0412908
ZNF653	ENSG00000161914	0.534745	0.00427108
ZNF777	ENSG00000196453	0.414773	0.010093
ZNF814	ENSG00000204514	0.39216	0.0509421
ZNF821	ENSG00000102984	0.540062	0.00464247
ZNF830	ENSG00000198783	0.447265	0.000733074
ZNF875	ENSG00000181666	0.381173	0.0299071
ZNG1B	ENSG00000136682	0.487865	0.00145193
ZNG1C	ENSG00000196873	1.15311	9.09704e-05
ZRSR2	ENSG00000169249	0.774666	0.000405834
ZSCAN16	ENSG00000196812	0.483758	0.000644397
ZSWIM1	ENSG00000168612	0.381868	0.0176669
ZSWIM4	ENSG00000132003	0.382741	0.0600624
ZWINT	ENSG00000122952	0.463247	0.02285
ZXDA	ENSG00000198205	-0.43773	0.0680501

## Sheet: all ISO vs non-ISO_643 DEGs
Name	Identifier	all ISO vs. non-ISO - Log fold change	all ISO vs. non-ISO - FDR p-value
A1BG	ENSG00000121410	0.421389	0.0925225
ABO	ENSG00000175164	1.35042	0.000424839
ACD	ENSG00000102977	0.492516	0.0030297
ACTMAP	ENSG00000188493	0.463557	0.00291223
ADCY7	ENSG00000121281	-0.465802	0.001308
AFF3	ENSG00000144218	-0.421408	0.0214272
AHNAK	ENSG00000124942	-0.383966	0.0445139
AK1	ENSG00000106992	0.58338	0.0316868
AKAP8L	ENSG00000011243	0.405332	0.00649058
ANGPT1	ENSG00000154188	-0.397659	0.0615127
ANGPTL4	ENSG00000167772	0.463019	0.0277903
ANKRD13B	ENSG00000198720	0.431794	0.0277224
ANKRD22	ENSG00000152766	-0.571794	0.0673973
ANKRD33B	ENSG00000164236	-0.452101	0.0645755
ANXA1	ENSG00000135046	-0.39114	0.0151966
AP3S1	ENSG00000177879	0.430172	0.00976006
APOD	ENSG00000189058	0.490598	0.0223317
AQP7	ENSG00000165269	0.620925	0.00869555
AREG	ENSG00000109321	-0.773449	0.0100779
ARF5	ENSG00000004059	0.400331	0.000665036
ARHGAP29	ENSG00000137962	-0.478182	0.0234065
ARHGAP33	ENSG00000004777	0.560215	0.0417027
ATE1	ENSG00000107669	-0.389184	0.0059108
ATF5	ENSG00000169136	0.412052	0.000775723
ATP5F1D	ENSG00000099624	0.484163	0.00109281
ATP5IF1	ENSG00000130770	0.42034	0.000989941
ATP5MF	ENSG00000241468	0.67398	0.000109715
ATP5PF	ENSG00000154723	0.557497	0.000310442
ATP8B4	ENSG00000104043	-0.412293	0.0407525
AUH	ENSG00000148090	0.382824	0.000806551
AUTS2	ENSG00000158321	0.553661	0.0116191
BAALC	ENSG00000164929	-0.406709	0.063728
BANF1	ENSG00000175334	0.96459	1.37378e-05
BCL7B	ENSG00000106635	0.384746	0.00738074
BEST1	ENSG00000167995	1.26851	0.00246421
BEX4	ENSG00000102409	0.437218	0.037108
BOLA2	ENSG00000183336	0.556938	0.000219311
BORCS8-MEF2B	ENSG00000064489	0.658795	0.0270578
BRD4	ENSG00000141867	0.381698	0.00286931
BUD23	ENSG00000071462	0.47652	0.00166867
BUD31	ENSG00000106245	0.514061	0.00016798
C11orf24	ENSG00000171067	0.500478	0.00372471
C11orf52	ENSG00000149300	0.725529	4.6525e-05
C12orf75	ENSG00000235162	-0.42607	0.0940072
C16orf54	ENSG00000185905	-0.401456	0.012942
C17orf78	ENSG00000278505	0.488441	0.0129657
C19orf33	ENSG00000167644	0.583365	0.000514369
C1orf162	ENSG00000143110	0.487571	0.0337693
C6orf52	ENSG00000137434	0.408034	0.0187322
C9orf85	ENSG00000155621	0.384795	0.00157797
CABP7	ENSG00000100314	0.496715	0.0619627
CACNA1A	ENSG00000141837	0.634489	0.00103501
CALCRL	ENSG00000064989	-0.622246	0.0117994
CALM3	ENSG00000160014	0.421092	0.00351709
CAMK2N1	ENSG00000162545	0.762768	0.000219311
CASD1	ENSG00000127995	-0.436607	0.0187
CBFA2T3	ENSG00000129993	0.409938	0.0441647
CBFB	ENSG00000067955	-0.424555	0.013012
CBLL1	ENSG00000105879	0.435449	0.018707
CBLN1	ENSG00000102924	0.817917	0.000310442
CBX4	ENSG00000141582	0.526072	0.00526871
CCDC112	ENSG00000164221	0.390564	0.0185977
CCDC43	ENSG00000180329	0.465996	0.00217548
CCDC85B	ENSG00000175602	0.420249	0.0322233
CCDC92	ENSG00000119242	0.452114	0.00178825
CCK	ENSG00000187094	0.459297	0.0177127
CCL21	ENSG00000137077	0.486867	0.0345869
CCN4	ENSG00000104415	-0.520625	0.026861
CCNK	ENSG00000090061	0.767695	0.00020338
CCRL2	ENSG00000121797	0.438259	0.000310442
CCS	ENSG00000173992	0.487801	0.000895772
CD248	ENSG00000174807	0.673793	0.0130322
CD3E	ENSG00000198851	0.383571	0.0669704
CD46	ENSG00000117335	-0.39426	0.0210791
CD52	ENSG00000169442	0.431321	0.0199656
CD53	ENSG00000143119	-0.38765	0.0200975
CD68	ENSG00000129226	0.570367	0.00194454
CD74	ENSG00000019582	0.466552	0.0310072
CD99_1	ENSG00000002586	0.439508	0.00270672
CD99_2	ENSG00000292348	0.44158	0.0024984
CDC26	ENSG00000176386	0.473793	0.000171028
CDC42EP1	ENSG00000128283	0.474879	0.0139701
CDK11A	ENSG00000008128	0.402436	0.00746854
CDK2AP2	ENSG00000167797	0.402739	0.00370317
CDK3	ENSG00000250506	0.65155	0.0292957
CEACAM19	ENSG00000186567	0.682561	0.00457812
CENPS-CORT	ENSG00000251503	0.662006	0.0391958
CEP131	ENSG00000141577	0.433623	0.00439778
CFAP20	ENSG00000070761	0.539337	0.000673956
CFAP298-TCP10L	ENSG00000265590	0.512055	0.0234927
CFD	ENSG00000197766	0.476579	0.0223317
CFDP1	ENSG00000153774	0.394013	0.00149993
CHCHD7	ENSG00000170791	0.505085	0.000389654
CHGA	ENSG00000100604	0.403055	0.0137463
CHGB	ENSG00000089199	0.453766	0.0202304
CHI3L2	ENSG00000064886	-0.550792	0.0578115
CHMP2A	ENSG00000130724	0.528461	0.000350382
CHMP4A	ENSG00000254505	0.580826	5.93345e-05
CIDEB	ENSG00000136305	0.438989	0.0304543
CIMAP2	ENSG00000162398	0.406909	0.0704533
CINP	ENSG00000100865	0.418591	0.000804538
CIR1	ENSG00000138433	0.580002	0.000242123
CISD1	ENSG00000122873	0.488902	0.000709573
CITED2	ENSG00000164442	0.514174	0.00321665
CIZ1	ENSG00000148337	0.530808	0.00175109
CLDN1	ENSG00000163347	-0.49279	0.0763162
CLDN3	ENSG00000165215	1.21527	3.74227e-06
CLEC2B	ENSG00000110852	0.487166	0.0166975
CLNS1A	ENSG00000074201	0.53886	0.000219311
CMIP	ENSG00000153815	0.488116	0.00289869
CNN1	ENSG00000130176	0.519532	0.0249729
CNOT3	ENSG00000088038	0.52316	0.00128822
CNOT4	ENSG00000080802	0.436884	0.0125985
CNTN1	ENSG00000018236	-0.452656	0.048196
COL4A6	ENSG00000197565	-0.428558	0.0264142
COL8A2	ENSG00000171812	-0.417635	0.0737551
CPLX2	ENSG00000145920	0.434994	0.0466463
CPXM2	ENSG00000121898	0.597437	0.0600777
CRACR2B	ENSG00000177685	0.496131	0.0110881
CREB3L1	ENSG00000157613	0.74865	0.00533064
CREB3L3	ENSG00000060566	0.716587	0.00649318
CRTC1	ENSG00000105662	0.410445	0.00407049
CRTC2	ENSG00000160741	0.477936	0.00783047
CRYBA2	ENSG00000163499	0.550901	0.00488275
CST7	ENSG00000077984	0.416399	0.0311396
CSTB	ENSG00000160213	0.399633	0.0200975
CXCL9	ENSG00000138755	-0.63382	0.063235
CYB5R3	ENSG00000100243	0.481297	0.00400289
CYP1A1	ENSG00000140465	2.68657	3.74227e-06
CYP2S1	ENSG00000167600	0.411885	0.0474977
CYP4A11	ENSG00000187048	0.552319	0.076753
CYRIA	ENSG00000197872	-0.408201	0.0084749
CYSLTR1	ENSG00000173198	-0.494328	0.0124604
DAPP1	ENSG00000070190	-0.382824	0.0725215
DBI	ENSG00000155368	0.494503	0.000238239
DCP2	ENSG00000172795	-0.435014	0.00601239
DDRGK1	ENSG00000198171	0.546757	0.00020338
DDX60	ENSG00000137628	-0.536596	0.0182544
DHRS9	ENSG00000073737	-0.495513	0.0498745
DMPK	ENSG00000104936	0.386963	0.0146647
DNAJB7	ENSG00000172404	0.56113	0.0164114
DOCK4	ENSG00000128512	-0.385836	0.0638647
DTX2	ENSG00000091073	0.431409	0.00435283
DUSP4	ENSG00000120875	-0.579231	0.0143631
DUSP5	ENSG00000138166	-0.469618	0.0359859
EBP	ENSG00000147155	0.428698	0.00527139
ECHDC2	ENSG00000121310	0.663651	7.21674e-05
EDF1	ENSG00000107223	0.493602	0.00118798
EDN1	ENSG00000078401	0.489839	0.00595539
EEIG2	ENSG00000162636	-0.435199	0.000895772
EFHD2	ENSG00000142634	0.458662	0.00103501
EGR1	ENSG00000120738	0.842567	0.00155107
EIF3G	ENSG00000130811	0.389042	0.00109108
EIF4EBP3	ENSG00000243056	0.528061	0.00957996
EIF5B	ENSG00000158417	0.49079	0.00103501
EMC6	ENSG00000127774	0.782429	0.000140376
EMP1	ENSG00000134531	-0.490673	0.00164041
ENSG00000188223	ENSG00000188223	1.05644	0.0719011
ENSG00000258830	ENSG00000258830	1.33868	0.00213855
ENSG00000259132	ENSG00000259132	1.94743	0.0487345
ENSG00000267059	ENSG00000267059	0.540357	0.0119314
ENSG00000267303	ENSG00000267303	0.60649	0.00957636
ENSG00000268533	ENSG00000268533	0.724121	0.0351992
ENSG00000269242	ENSG00000269242	2.46977	2.20644e-06
ENSG00000280571	ENSG00000280571	1.47244	0.000448273
ENSG00000281593	ENSG00000281593	0.748591	0.0313935
ENSG00000283149	ENSG00000283149	1.27304	0.0183274
ENSG00000283761	ENSG00000283761	-0.636546	0.0969926
ENSG00000285043	ENSG00000285043	-0.468202	0.0919032
ENSG00000285508	ENSG00000285508	0.445839	0.00180076
ENSG00000285723	ENSG00000285723	0.425168	0.00437278
ENSG00000286231	ENSG00000286231	0.801859	0.0277224
ENSG00000286264	ENSG00000286264	1.31454	3.74227e-06
ENSG00000288725	ENSG00000288725	0.946387	0.0253837
ENSG00000289692	ENSG00000289692	0.733779	0.0302003
EPHA3	ENSG00000044524	-0.431095	0.076497
ERICH4	ENSG00000204978	0.465831	0.00832286
ERP29	ENSG00000089248	0.488999	0.000300493
ESPN	ENSG00000187017	0.411376	0.0126272
ETFRF1	ENSG00000205707	0.471471	0.0181621
ETNK1	ENSG00000139163	-0.487836	0.00921491
ETV2	ENSG00000105672	0.769126	0.00133461
EXOC3L4	ENSG00000205436	0.580911	0.00130571
F7	ENSG00000057593	0.582052	0.0492373
FAAP20	ENSG00000162585	0.405808	0.0088061
FABP1	ENSG00000163586	0.93305	0.00020338
FABP4	ENSG00000170323	0.507164	0.0549362
FAM133B	ENSG00000234545	0.454529	0.00212815
FAM13C	ENSG00000148541	-0.539385	0.00649058
FAM174C_2	ENSG00000228300	0.396011	0.0220937
FAM222A	ENSG00000139438	0.675385	0.000415543
FAM3D	ENSG00000198643	0.457223	0.00875202
FER1L6	ENSG00000214814	-0.483509	0.0384998
FEV	ENSG00000163497	0.636341	0.00223275
FKBP2	ENSG00000173486	1.29711	4.28217e-06
FLOT1	ENSG00000137312	0.427567	0.00282428
FLT3LG	ENSG00000090554	0.436319	0.0142402
FMO2	ENSG00000094963	-0.55737	0.0662667
FN3K	ENSG00000167363	0.56941	0.00199476
FNBP4	ENSG00000109920	0.448668	0.00804068
FOXN2	ENSG00000170802	-0.397001	0.00958975
FRG1	ENSG00000109536	0.57011	4.43515e-05
FRMD6	ENSG00000139926	-0.449326	0.00896677
FRS3	ENSG00000137218	0.477677	0.0159269
FST	ENSG00000134363	-0.684619	0.0334582
FTH1	ENSG00000167996	0.413927	0.00770593
FUOM	ENSG00000148803	0.433494	0.00375852
FXYD5	ENSG00000089327	0.522882	0.0172399
G0S2	ENSG00000123689	0.977549	0.000389654
GADD45GIP1	ENSG00000179271	0.97433	1.42357e-05
GALNT5	ENSG00000136542	-0.386833	0.0382114
GASK1B	ENSG00000164125	-0.427665	0.00982693
GEMIN6	ENSG00000152147	0.383371	0.00139258
GJA1	ENSG00000152661	-0.430496	0.00743067
GLT8D2	ENSG00000120820	-0.382537	0.0326947
GLYATL1	ENSG00000166840	0.46614	0.0893948
GMDS	ENSG00000112699	0.61875	0.000589588
GNG13	ENSG00000127588	1.44422	6.85788e-05
GOLGA6L9	ENSG00000197978	0.544993	0.0105966
GPATCH4	ENSG00000160818	0.379929	0.0207329
GPR183	ENSG00000169508	-0.468869	0.0320568
GPR89A	ENSG00000117262	0.380411	0.00118798
GPRC5A	ENSG00000013588	-0.535935	0.0055335
GPS2	ENSG00000132522	0.506451	0.00353955
GSDMB	ENSG00000073605	0.405802	0.0252257
H2AC19	ENSG00000288859	0.472519	0.0230185
H2BC5	ENSG00000158373	0.480724	0.00424868
HAPLN4	ENSG00000187664	0.408211	0.0615127
HBA1	ENSG00000206172	0.7923	0.0172399
HBEGF	ENSG00000113070	-0.449034	0.0620977
HDHD2	ENSG00000167220	0.627141	0.000922733
HGF	ENSG00000019991	-0.822063	0.00118798
HIRIP3	ENSG00000149929	0.39849	0.00468433
HK2	ENSG00000159399	-0.407912	0.0447342
HMCN1	ENSG00000143341	-0.619277	0.00779556
HMGN1	ENSG00000205581	0.397628	0.00186795
HMGN3	ENSG00000118418	0.616065	0.000992438
HMGN5	ENSG00000198157	0.845554	0.000102871
HNRNPH3	ENSG00000096746	0.426516	0.00175636
HNRNPR	ENSG00000125944	0.455084	0.00370317
HNRNPUL1	ENSG00000105323	0.478299	0.00357776
HOXA4	ENSG00000197576	0.655606	0.00734448
HRCT1	ENSG00000196196	1.09131	0.00031222
HSD11B2	ENSG00000176387	0.545168	0.00553768
HSPA1A	ENSG00000204389	0.426115	0.0418294
HSPB1	ENSG00000106211	0.48754	0.0114449
HSPB6	ENSG00000004776	1.52494	0.000219311
HTR3E	ENSG00000186038	0.53517	0.0755784
HYPK	ENSG00000242028	0.926801	0.00020338
IER5L	ENSG00000188483	0.420413	0.0506453
IFI27	ENSG00000165949	-0.832916	0.0267901
IFIT1	ENSG00000185745	-0.783454	0.0407597
IFITM1	ENSG00000185885	-0.613569	0.0175987
IFT25	ENSG00000081870	0.406573	0.00293324
IGF2	ENSG00000167244	0.886098	0.00584876
IL18	ENSG00000150782	0.436103	0.0397144
IL1B	ENSG00000125538	-1.37483	0.000448273
IL1RAP	ENSG00000196083	-0.475934	0.00516256
IL1RN	ENSG00000136689	-0.466999	0.0852616
IL33	ENSG00000137033	-0.649266	0.00779131
ING1	ENSG00000153487	0.44186	0.00298021
ING2	ENSG00000168556	0.439094	0.000171028
IRF2	ENSG00000168310	0.504114	0.00180076
ISG15	ENSG00000187608	-0.900645	0.0161353
ITGAV	ENSG00000138448	-0.402036	0.0024984
ITGB8	ENSG00000105855	-0.462501	0.0188889
ITM2A	ENSG00000078596	-0.419094	0.0543665
KCNJ2	ENSG00000123700	-0.411773	0.0638725
KCNJ6	ENSG00000157542	0.440712	0.0424412
KDM6B	ENSG00000132510	0.62247	0.00212815
KIF1C	ENSG00000129250	0.380539	0.0100779
KIFC2	ENSG00000167702	0.432431	0.0164114
KITLG	ENSG00000049130	-0.492904	0.00139258
KLHL13	ENSG00000003096	-0.448492	0.0110791
KLK13	ENSG00000167759	0.588286	0.0415216
KRCC1	ENSG00000172086	0.387733	0.0059108
KRI1	ENSG00000129347	0.443967	0.005261
KRT80	ENSG00000167767	-0.554102	0.0587183
KXD1	ENSG00000105700	0.675009	0.000219311
LAG3	ENSG00000089692	0.472485	0.0310072
LAMTOR2	ENSG00000116586	0.490867	0.000356051
LCA5	ENSG00000135338	-0.381891	0.0649233
LENG1	ENSG00000105617	0.563893	0.00041742
LEPROTL1	ENSG00000104660	0.473178	0.00055364
LGALS2	ENSG00000100079	0.441052	0.045096
LHPP	ENSG00000107902	0.739912	0.000310442
LIFR	ENSG00000113594	-0.612224	0.0109082
LIN7B	ENSG00000104863	0.439656	0.0211939
LMTK3	ENSG00000142235	0.435423	0.00385698
LRFN3	ENSG00000126243	0.382403	0.00752469
LRRK2	ENSG00000188906	-0.461798	0.0155569
LSP1	ENSG00000130592	0.378762	0.0313935
LTF	ENSG00000012223	-0.922076	0.0059108
LUC7L3	ENSG00000108848	0.62229	0.000219311
LY6G5C	ENSG00000204428	0.429094	0.0391958
LYPD8	ENSG00000259823	0.976964	0.0458491
MAB21L2	ENSG00000181541	0.418904	0.0426638
MACROD1	ENSG00000133315	0.391561	0.00914116
MAF	ENSG00000178573	0.429418	0.0150872
MAGEH1	ENSG00000187601	0.453781	0.0126869
MANEA	ENSG00000172469	-0.406629	0.0134417
MANF	ENSG00000145050	0.418559	0.0162941
MAP9	ENSG00000164114	-0.568028	0.0539282
MCC	ENSG00000171444	-0.441091	0.00422882
MCOLN2	ENSG00000153898	-0.46625	0.0945502
MDK	ENSG00000110492	0.672072	0.000219311
MED17	ENSG00000042429	0.423203	0.00957996
MEIS3	ENSG00000105419	0.433806	0.0481416
MET	ENSG00000105976	-0.413794	0.000986421
METAP2	ENSG00000111142	0.455194	0.000963168
METRNL	ENSG00000176845	0.379821	0.00353955
MFAP3L	ENSG00000198948	-0.437652	0.0757651
MGMT	ENSG00000170430	0.417604	0.0059108
MGRN1	ENSG00000102858	0.45875	0.00474237
MGST3	ENSG00000143198	0.412987	0.0029156
MID1IP1	ENSG00000165175	0.414024	0.00275752
MIF4GD	ENSG00000125457	0.55176	0.000448273
MISP3	ENSG00000141854	0.39472	0.00472649
MLXIPL	ENSG00000009950	0.650854	0.00212815
MMP1	ENSG00000196611	-1.00056	0.02872
MMP3	ENSG00000149968	-1.62075	0.000219311
MMRN1	ENSG00000138722	-0.419265	0.0253837
MNS1	ENSG00000138587	0.492705	0.0368785
MOSPD3	ENSG00000106330	0.444334	0.00413526
MOXD1	ENSG00000079931	-0.429482	0.00777201
MPHOSPH10	ENSG00000124383	0.47196	0.00101059
MREG	ENSG00000118242	-0.443721	0.018707
MRPL22	ENSG00000082515	0.401835	0.00103501
MRPS17	ENSG00000239789	0.417945	0.00177093
MRPS24	ENSG00000062582	0.612892	0.000102871
MRPS34	ENSG00000074071	0.593164	5.96306e-05
MT1A	ENSG00000205362	1.05812	0.0352249
MT1M	ENSG00000205364	1.12049	0.0391958
MTARC2	ENSG00000117791	0.423979	0.000992438
MT-ATP6	ENSG00000198899	0.587556	0.0124289
MT-ATP8	ENSG00000228253	0.978344	0.00103681
MT-CO2	ENSG00000198712	0.450668	0.0320568
MT-CYB	ENSG00000198727	0.479131	0.0402977
MT-ND1	ENSG00000198888	0.625976	0.0143631
MT-ND2	ENSG00000198763	0.869329	0.00194454
MT-ND3	ENSG00000198840	0.537895	0.0268853
MT-ND4	ENSG00000198886	0.516676	0.0318669
MT-ND5	ENSG00000198786	0.533967	0.0457029
MT-ND6	ENSG00000198695	0.975097	0.000246122
MTRES1	ENSG00000130349	0.628607	3.93601e-05
MUC3A	ENSG00000169894	0.920095	0.000569402
MUCL3	ENSG00000168631	-1.161	0.0525334
MUSK	ENSG00000030304	-0.500541	0.044576
MX1	ENSG00000157601	-0.453751	0.0904098
MXD3	ENSG00000213347	0.443709	0.031519
MYO5A	ENSG00000197535	-0.380621	0.0200716
MYPOP	ENSG00000176182	0.769029	0.000102871
NAA38	ENSG00000183011	0.53243	0.000494514
NAB1	ENSG00000138386	-0.389379	0.00185152
NABP2	ENSG00000139579	0.399033	0.000388693
NAF1	ENSG00000145414	0.857189	0.000397002
NDFIP1	ENSG00000131507	0.429765	0.00175636
NDUFA13	ENSG00000186010	0.474236	0.00076025
NDUFAF2	ENSG00000164182	0.801253	8.23428e-05
NDUFAF5	ENSG00000101247	0.400447	0.0010565
NDUFB10	ENSG00000140990	0.405979	0.000930101
NDUFB7	ENSG00000099795	0.471123	0.00114482
NDUFS6	ENSG00000145494	0.439802	0.00164041
NDUFS8	ENSG00000110717	0.457638	0.000891331
NEK7	ENSG00000151414	-0.399206	0.00526871
NEUROD1	ENSG00000162992	0.417616	0.0347001
NEXN	ENSG00000162614	0.381964	0.0585689
NFIC	ENSG00000141905	0.395275	0.023638
NFKBIL1	ENSG00000204498	0.395357	0.00868233
NKD2	ENSG00000145506	0.846322	0.000895772
NME4	ENSG00000103202	0.548135	0.0030297
NOCT	ENSG00000151014	-0.58239	0.0175053
NPIPA1	ENSG00000183426	0.449561	0.0543665
NPIPB3	ENSG00000169246	0.514994	0.0212401
NRG1	ENSG00000157168	-0.739906	0.00307984
NRGN	ENSG00000154146	0.982541	0.00109108
NSRP1	ENSG00000126653	0.43265	0.006441
NT5C	ENSG00000125458	0.39683	0.0084749
NUDT14	ENSG00000183828	0.461137	0.011288
NUSAP1	ENSG00000137804	0.394868	0.0161749
NXPH3	ENSG00000182575	0.582643	0.0359859
OAS2	ENSG00000111335	-0.97349	0.00370317
OASL	ENSG00000135114	-0.729375	0.018707
OBI1	ENSG00000152193	0.390194	0.0155569
OLFM2	ENSG00000105088	0.42499	0.0377477
OLFM4	ENSG00000102837	0.541155	0.0168931
ONECUT3	ENSG00000205922	0.684299	0.0059108
OSBPL8	ENSG00000091039	-0.414259	0.00575437
OSMR	ENSG00000145623	-0.411142	0.0101183
P2RY10	ENSG00000078589	-0.443214	0.011588
P2RY11	ENSG00000244165	0.415673	0.0309675
P3H4	ENSG00000141696	0.416136	0.0015938
PAF1	ENSG00000006712	0.474711	0.001308
PAX6	ENSG00000007372	0.433261	0.076497
PBLD	ENSG00000108187	0.414522	0.00861739
PCED1A	ENSG00000132635	0.416571	0.00649058
PCSK1N	ENSG00000102109	0.526172	0.021027
PCSK4	ENSG00000115257	0.550501	0.0320568
PDE10A	ENSG00000112541	-0.610075	0.0429886
PDGFRA	ENSG00000134853	-0.503147	0.000725327
PDK2	ENSG00000005882	0.483589	0.00335449
PDX1	ENSG00000139515	0.411917	0.0121563
PEDS1-UBE2V1	ENSG00000124208	0.561875	0.030488
PET100	ENSG00000229833	0.394894	0.00980001
PFDN5	ENSG00000123349	0.489373	0.00103501
PFN1	ENSG00000108518	0.381932	0.0237193
PHLDB3	ENSG00000176531	0.501966	0.00321665
PIEZO2	ENSG00000154864	-0.436522	0.0444513
PLA2G2A	ENSG00000188257	0.624344	0.0392433
PLA2G6	ENSG00000184381	0.517137	0.00119472
PLAUR	ENSG00000011422	-0.49525	0.0278236
PLBD2	ENSG00000151176	0.664502	0.00285745
PLCD3	ENSG00000161714	-0.562366	0.0416601
PLCXD1_2	ENSG00000292344	-0.408129	0.0638729
PLEKHS1	ENSG00000148735	0.513446	0.00593563
PLP2	ENSG00000102007	0.851772	0.00022615
PLSCR4	ENSG00000114698	-0.441711	0.0145284
PMF1-BGLAP	ENSG00000260238	0.468924	0.0253837
PNPLA1	ENSG00000180316	0.474372	0.0481096
POLR2A	ENSG00000181222	0.877302	0.000356584
POLR2J	ENSG00000005075	0.541433	0.000238239
POLR2J3_2	ENSG00000285437	0.69544	0.00915151
POU2AF3	ENSG00000214290	0.492914	0.0251476
PPAN	ENSG00000130810	0.472989	0.0029305
PPIG	ENSG00000138398	0.385382	0.00338255
PPIH	ENSG00000171960	0.411483	0.0024984
PPP1R14A	ENSG00000167641	0.552493	0.0210791
PRAF2	ENSG00000243279	0.776614	0.00160929
PRKACB	ENSG00000142875	-0.483071	0.0155569
PROM1	ENSG00000007062	-0.637816	0.0580199
PRR14	ENSG00000156858	0.700931	0.00037025
PRR3	ENSG00000204576	0.457215	0.00866608
PRRG2	ENSG00000126460	0.444483	0.00169783
PSIP1	ENSG00000164985	0.628284	0.00103501
PSMB9	ENSG00000240065	0.446353	0.00457812
PTGFR	ENSG00000122420	-0.571699	0.0332167
PTMS	ENSG00000159335	0.840601	0.000310442
PTPN18	ENSG00000072135	0.451804	0.00321665
PTPRC	ENSG00000081237	-0.417974	0.00880963
PYY	ENSG00000131096	0.490759	0.0884376
RAB15	ENSG00000139998	0.43126	0.00664886
RAB27B	ENSG00000041353	-0.49791	0.0501304
RAB3A	ENSG00000105649	0.512214	0.008869
RAB7A	ENSG00000075785	0.4592	0.00213587
RANBP1	ENSG00000099901	0.430383	0.00307984
RAPGEF6	ENSG00000158987	-0.390674	0.00898334
RBM34	ENSG00000188739	0.495855	7.21674e-05
RBMX2	ENSG00000134597	0.434256	0.000310442
RBP1	ENSG00000114115	0.457524	0.00855843
RBP2	ENSG00000114113	0.850181	0.000415543
RCN3	ENSG00000142552	0.415488	0.0574942
REEP6	ENSG00000115255	0.506727	0.00691387
REG1A	ENSG00000115386	0.663677	0.00344597
REG1B	ENSG00000172023	1.19397	0.042121
REX1BD	ENSG00000006015	0.477825	0.00494322
RFC4	ENSG00000163918	0.388351	0.0121563
RGPD2	ENSG00000185304	0.714117	0.0885265
RGS14	ENSG00000169220	0.383818	0.0274282
RGS18	ENSG00000150681	-0.658086	0.00432753
RHPN2	ENSG00000131941	-0.435283	0.00527139
RIPOR1	ENSG00000039523	0.669916	0.00422882
RIPOR2	ENSG00000111913	-0.490107	0.0298395
RNF208	ENSG00000212864	0.412858	0.0132926
RNF44	ENSG00000146083	0.500406	0.00307984
ROGDI	ENSG00000067836	0.603976	0.000242123
ROM1	ENSG00000149489	0.413415	0.044951
RPL11	ENSG00000142676	0.687285	0.000325567
RPL26	ENSG00000161970	0.736881	0.000171028
RPL27A	ENSG00000166441	0.697059	0.000140376
RPL28	ENSG00000108107	0.479112	0.00285109
RPL36	ENSG00000130255	0.41223	0.00235928
RPL36A	ENSG00000241343	1.08214	3.74227e-06
RPL36AL	ENSG00000165502	0.686581	0.000109715
RPP21	ENSG00000241370	0.379326	0.00286931
RPS11	ENSG00000142534	0.398515	0.0142402
RPS17	ENSG00000182774	0.468854	0.00293324
RPS25	ENSG00000118181	0.609587	0.000310442
RPS26	ENSG00000197728	0.793177	0.000576791
RSAD2	ENSG00000134321	-1.02169	0.0143172
RSPH1	ENSG00000160188	0.506182	0.00411751
RTL8A	ENSG00000203950	0.445188	0.00439778
RTRAF	ENSG00000087302	0.611369	1.97549e-05
RUBCNL	ENSG00000102445	-0.450839	0.0458054
RUSF1	ENSG00000140688	0.393938	0.00727998
S100A1	ENSG00000160678	0.804231	0.0320568
S100A11	ENSG00000163191	0.602822	0.0132366
SAC3D1	ENSG00000168061	0.536104	0.000601994
SAFB2	ENSG00000130254	0.488214	0.00109108
SART1	ENSG00000175467	0.501853	0.000310442
SBDS	ENSG00000126524	0.456451	0.0051923
SBK1	ENSG00000188322	0.467626	0.0503202
SCGB2B2	ENSG00000205209	0.449969	0.0395112
SCN7A	ENSG00000136546	-0.601559	0.0264206
SDCBP	ENSG00000137575	-0.426204	0.00293324
SEMA3E	ENSG00000170381	-0.462218	0.0552213
SERPINB5	ENSG00000206075	-0.626477	0.0223317
SERPING1	ENSG00000149131	0.519807	0.0195615
SF3B4	ENSG00000143368	0.558757	0.00121317
SFMBT2	ENSG00000198879	-0.459606	0.0104772
SFRP1	ENSG00000104332	-0.531446	0.0234261
SH2D1A	ENSG00000183918	-0.430902	0.0841111
SH3BP1	ENSG00000100092	0.452198	0.00457812
SHISA2	ENSG00000180730	0.451763	0.0789902
SIGLEC15	ENSG00000197046	-0.609856	0.0234065
SIK1	ENSG00000142178	-0.598863	0.00607089
SLC10A5	ENSG00000253598	-0.409396	0.0645755
SLC16A7	ENSG00000118596	-0.477186	0.048694
SLC20A1	ENSG00000144136	-0.416844	0.00866375
SLC22A3	ENSG00000146477	-0.858077	0.0386409
SLC25A47	ENSG00000140107	0.429273	0.0704533
SLC25A6_1	ENSG00000169100	0.528552	0.000459889
SLC25A6_2	ENSG00000292334	0.529318	0.000459502
SLC27A5	ENSG00000083807	0.41937	0.0526774
SLC28A2	ENSG00000137860	0.43684	0.0867503
SLC2A1	ENSG00000117394	-0.403268	0.0638647
SLC30A2	ENSG00000158014	1.25505	0.0254683
SLC38A3	ENSG00000188338	0.455457	0.048181
SLC39A4	ENSG00000147804	0.391193	0.06328
SLC7A11	ENSG00000151012	-1.34385	0.00055364
SLC9B2	ENSG00000164038	0.63344	0.00458275
SLCO4C1	ENSG00000173930	0.720865	0.0938512
SMIM10	ENSG00000184785	0.559771	0.0272385
SMIM24	ENSG00000095932	0.396347	0.0234065
SMN1	ENSG00000172062	0.680113	0.00040493
SMN2	ENSG00000205571	0.633159	0.0289926
SNCG	ENSG00000173267	0.686339	0.0046175
SNF8	ENSG00000159210	0.438206	0.000781976
SNRNP27	ENSG00000124380	0.515719	0.000915238
SNRNP35	ENSG00000184209	0.420924	0.00209369
SNRPD1	ENSG00000167088	0.745423	7.21674e-05
SNRPD3	ENSG00000100028	0.623223	0.000219311
SNRPF	ENSG00000139343	0.617134	0.000204656
SNX10	ENSG00000086300	-0.525213	0.0046175
SNX16	ENSG00000104497	-0.43034	0.00898334
SNX32	ENSG00000172803	0.829231	0.0186619
SOCS3	ENSG00000184557	-0.520601	0.0315781
SOD1	ENSG00000142168	0.421833	0.000303351
SOD3	ENSG00000109610	0.833006	0.0875672
SORBS3	ENSG00000120896	0.39436	0.0163931
SOX12	ENSG00000177732	0.529537	0.00411357
SOX9	ENSG00000125398	0.406397	0.0778429
SP2	ENSG00000167182	0.478199	0.00500212
SPIN2B	ENSG00000186787	0.433084	0.0166428
SPINK4	ENSG00000122711	-0.67276	0.0199656
SRCAP	ENSG00000080603	0.402091	0.0924003
SRP14	ENSG00000140319	0.49198	0.00129012
SRP19	ENSG00000153037	0.424626	0.00411751
SSC5D	ENSG00000179954	1.34523	1.86111e-05
SST	ENSG00000157005	1.08099	4.43515e-05
ST3GAL6	ENSG00000064225	-0.527797	0.0383437
STEAP4	ENSG00000127954	-0.492291	0.0442249
SUGP1	ENSG00000105705	0.480013	0.000900954
SULT1C2	ENSG00000198203	-0.88024	0.00546886
SUMO1	ENSG00000116030	0.572113	5.42372e-05
SUMO3	ENSG00000184900	0.406438	0.000611525
SURF2	ENSG00000148291	0.505191	0.00155107
SYF2	ENSG00000117614	0.494499	0.000219311
TAF10	ENSG00000166337	0.561326	0.000228387
TAF12	ENSG00000120656	0.391928	0.00286931
TBC1D3L	ENSG00000274512	0.705761	0.0246516
TCAF2	ENSG00000170379	-0.387012	0.0618289
TCEA3	ENSG00000204219	0.487409	0.00657579
TCEAL4	ENSG00000133142	0.653244	0.000590532
TCF7	ENSG00000081059	0.390927	0.00308127
TECPR2	ENSG00000196663	0.400546	0.0101962
TERF2IP	ENSG00000166848	0.490706	0.000397002
TFPT	ENSG00000105619	0.416515	0.00503612
TFRC	ENSG00000072274	-0.388688	0.06805
THAP7	ENSG00000184436	0.419563	0.00390803
THBS1	ENSG00000137801	-0.459124	0.0563601
TIMM23	ENSG00000265354	0.396717	0.000448273
TLNRD1	ENSG00000140406	0.379165	0.0166517
TLR4	ENSG00000136869	-0.408804	0.0193748
TLR8	ENSG00000101916	-0.489916	0.0980862
TMA7	ENSG00000232112	0.503321	0.00143545
TMEM154	ENSG00000170006	-0.662635	0.00166867
TMEM186	ENSG00000184857	0.48676	0.00022615
TMEM253	ENSG00000232070	0.54257	0.00390803
TMEM63C	ENSG00000165548	0.565677	0.00389215
TMEM88	ENSG00000167874	0.609548	0.0110561
TNFRSF21	ENSG00000146072	-0.381515	0.0190745
TNFSF12	ENSG00000239697	0.424974	0.013406
TOB1	ENSG00000141232	0.500135	0.00308127
TOP1MT	ENSG00000184428	0.583107	0.000248466
TPM4	ENSG00000167460	0.474505	0.019028
TPST1	ENSG00000169902	-0.49402	0.0177705
TRAPPC1	ENSG00000170043	0.462984	0.00118798
TRAPPC5	ENSG00000181029	0.387935	0.0059108
TRIM16	ENSG00000221926	-0.458772	0.00746854
TRIM54	ENSG00000138100	0.85909	0.000219311
TRIOBP	ENSG00000100106	0.502116	0.00171021
TRPC6	ENSG00000137672	-0.463171	0.0244109
TSPAN1	ENSG00000117472	-0.579003	0.0799283
TSR3	ENSG00000007520	0.410497	0.00293324
TUBA8	ENSG00000183785	1.05121	0.0265141
TUBG1	ENSG00000131462	0.38804	0.018707
TXN2	ENSG00000100348	0.479608	0.000340267
U2AF1L4	ENSG00000161265	0.423193	0.0349754
UBALD1	ENSG00000153443	0.55588	0.00122467
UBALD2	ENSG00000185262	0.776207	0.000300493
UBXN1	ENSG00000162191	0.763197	6.37404e-05
UCN3	ENSG00000178473	0.394342	0.0311396
UGT1A6	ENSG00000167165	0.542038	0.00586901
UGT2B11	ENSG00000213759	1.00517	0.0214272
UPF3A	ENSG00000169062	0.428179	0.00152447
UPF3B	ENSG00000125351	0.475131	0.000725327
UQCRB	ENSG00000156467	0.699919	1.97549e-05
URM1	ENSG00000167118	0.544905	0.00042049
USP18	ENSG00000184979	-0.529044	0.0352744
UTP14C	ENSG00000253797	0.873369	0.0854073
VSIG1	ENSG00000101842	-0.842646	0.0536181
VWA5B2	ENSG00000145198	0.382466	0.0477544
VWCE	ENSG00000167992	0.566587	0.0451998
WAS	ENSG00000015285	0.438814	0.0418299
WASH6P_1	ENSG00000182484	0.774671	0.000109715
WASH6P_2	ENSG00000292372	0.758814	0.000171963
WDR13	ENSG00000101940	0.570366	0.00020338
WDR83	ENSG00000123154	0.414803	0.0037718
WHAMM	ENSG00000156232	0.415477	0.00176751
WNT11	ENSG00000085741	0.647319	0.0221219
YBX2	ENSG00000006047	0.648045	0.000509827
YJU2	ENSG00000105248	0.392786	0.00175636
ZBTB12	ENSG00000204366	0.489527	0.0129367
ZBTB41	ENSG00000177888	-0.388959	0.021027
ZBTB7A	ENSG00000178951	0.456834	0.0077118
ZFAT	ENSG00000066827	0.697599	0.00439778
ZFHX2	ENSG00000136367	0.410016	0.0585689
ZHX1-C8orf76	ENSG00000259305	0.579057	0.0404451
ZIK1	ENSG00000171649	-0.487057	0.030488
ZNF213	ENSG00000085644	0.414315	0.00842314
ZNF358	ENSG00000198816	0.501452	0.00181713
ZNF444	ENSG00000167685	0.433985	0.00577785
ZNF575	ENSG00000176472	0.464968	0.0198318
ZNF580	ENSG00000213015	0.573609	0.000238239
ZNF626	ENSG00000188171	-0.411417	0.0745576
ZNF653	ENSG00000161914	0.457533	0.00514997
ZNF821	ENSG00000102984	0.506039	0.00293324
ZNF830	ENSG00000198783	0.427548	0.000356243
ZNG1A	ENSG00000172785	0.379303	0.0668879
ZNG1B	ENSG00000136682	0.39731	0.00577785
ZNG1C	ENSG00000196873	0.97143	0.000300493
ZRSR2	ENSG00000169249	0.666311	0.00078121
ZSCAN16	ENSG00000196812	0.479066	0.000350382

## Sheet: ISO only 2.0 vs NNN_17 DEGs
Name	Identifier	ISO only 2.0 vs. NNN - Log fold change	ISO only 2.0 vs. NNN - FDR p-value
CYP1A1	ENSG00000140465	5.06482	1.10429e-09
SLC7A11	ENSG00000151012	-2.46707	0.00216843
MMP3	ENSG00000149968	-2.44891	0.00353636
SPINK4	ENSG00000122711	-1.49424	0.00594646
MMP1	ENSG00000196611	-1.99862	0.0163151
PLCD3	ENSG00000161714	-1.42215	0.0182346
IL1B	ENSG00000125538	-2.14397	0.035894
NRG1	ENSG00000157168	-1.3684	0.0503935
MYEOV	ENSG00000172927	-1.73095	0.0616646
EMP1	ENSG00000134531	-0.690559	0.0616646
GSKIP	ENSG00000100744	-0.656589	0.0616646
MMP12	ENSG00000262406	-1.64843	0.0655782
CAPN8	ENSG00000203697	-1.89548	0.0725624
RSAD2	ENSG00000134321	-1.90436	0.0725624
IFIT1	ENSG00000185745	-1.64684	0.0725624
TFPI	ENSG00000003436	-0.666794	0.0736083
ISG15	ENSG00000187608	-1.76069	0.0862977

## Sheet: ISO only 1.5 NNN_270 DEGs
Name	Identifier	ISO only 1.5 vs. NNN - Log fold change	ISO only 1.5 vs. NNN - FDR p-value
ABO	ENSG00000175164	1.24861	0.0511351
ADGRG6	ENSG00000112414	-0.635733	0.00988932
AKT1S1	ENSG00000204673	0.445668	0.0785253
APOE	ENSG00000130203	0.735068	0.0734052
AQP7	ENSG00000165269	0.978893	0.0175207
AREG	ENSG00000109321	-1.59914	0.000540125
ATOSB	ENSG00000005238	-0.561762	0.0668269
ATP2B1	ENSG00000070961	-0.491742	0.0513955
ATP5F1D	ENSG00000099624	0.485519	0.0718197
ATP5MF	ENSG00000241468	0.613662	0.0640347
ATP5PF	ENSG00000154723	0.587563	0.04049
B3GNT5	ENSG00000176597	-0.489646	0.0900898
BANF1	ENSG00000175334	1.04043	0.0055931
BEST1	ENSG00000167995	1.55235	0.0447782
BLVRB	ENSG00000090013	0.404674	0.084235
BUD31	ENSG00000106245	0.478958	0.0837759
C11orf52	ENSG00000149300	0.885989	0.0055931
C19orf33	ENSG00000167644	0.718552	0.00726755
C9orf85	ENSG00000155621	0.543462	0.0205303
CAMK2N1	ENSG00000162545	0.863669	0.0170306
CBX4	ENSG00000141582	0.661589	0.086287
CCDC92	ENSG00000119242	0.527443	0.0542045
CCNK	ENSG00000090061	0.820835	0.0269516
CCS	ENSG00000173992	0.494451	0.0905084
CD38	ENSG00000004468	-0.571089	0.084235
CDC26	ENSG00000176386	0.504906	0.0424067
CEACAM19	ENSG00000186567	1.0237	0.0397077
CEP131	ENSG00000141577	0.623356	0.0611849
CFAP20	ENSG00000070761	0.554296	0.0975575
CFD	ENSG00000197766	0.651756	0.0862773
CFDP1	ENSG00000153774	0.469195	0.0505057
CHMP2A	ENSG00000130724	0.506138	0.089942
CHMP4A	ENSG00000254505	0.529616	0.0586011
CINP	ENSG00000100865	0.430724	0.0957264
CIR1	ENSG00000138433	0.690869	0.0212219
CISD1	ENSG00000122873	0.512589	0.0405293
CITED2	ENSG00000164442	0.693496	0.0182628
CIZ1	ENSG00000148337	0.656758	0.0511351
CLDN3	ENSG00000165215	1.27969	0.00507667
CLNS1A	ENSG00000074201	0.659964	0.011162
CNOT3	ENSG00000088038	0.612999	0.0647607
CPXM2	ENSG00000121898	1.15019	0.0673211
CREB3L1	ENSG00000157613	0.944233	0.0827877
CTH	ENSG00000116761	-0.574886	0.0630691
CYB5R3	ENSG00000100243	0.588591	0.0801193
CYP4A11	ENSG00000187048	1.13393	0.0247951
DBI	ENSG00000155368	0.470102	0.0522316
DDRGK1	ENSG00000198171	0.568143	0.0522316
DEFB1	ENSG00000164825	0.932802	0.0647607
DGKD	ENSG00000077044	-0.449631	0.00686549
DMPK	ENSG00000104936	0.608587	0.0522316
DTX2	ENSG00000091073	0.617637	0.0405293
DUSP5	ENSG00000138166	-1.03703	0.00316961
ECHDC2	ENSG00000121310	0.683106	0.0376621
EDN1	ENSG00000078401	0.723769	0.0405293
EFHD2	ENSG00000142634	0.48079	0.0957264
EIF3G	ENSG00000130811	0.447294	0.0863515
EMC6	ENSG00000127774	0.778286	0.0256433
EMP1	ENSG00000134531	-0.616759	0.0476462
ENSG00000258830	ENSG00000258830	1.55529	0.0668269
ENSG00000269242	ENSG00000269242	2.17031	0.0147861
ENSG00000280571	ENSG00000280571	1.49702	0.0640347
ENSG00000285641	ENSG00000285641	1.13266	0.0458923
ENSG00000285976	ENSG00000285976	-0.518571	0.0734052
ENSG00000286264	ENSG00000286264	1.59236	0.000540125
EPHA2	ENSG00000142627	-0.901831	0.00881754
ESPN	ENSG00000187017	0.537721	0.0898051
ETV2	ENSG00000105672	0.9711	0.0205517
EXOC3L4	ENSG00000205436	0.727781	0.0511351
FABP1	ENSG00000163586	0.995881	0.0256433
FAM222A	ENSG00000139438	0.96173	0.0063003
FAM50B	ENSG00000145945	0.676974	0.0118081
FGFBP1	ENSG00000137440	-2.33999	0.00288026
FKBP2	ENSG00000173486	1.36586	0.00419504
FLT3LG	ENSG00000090554	0.711262	0.0453267
FN3K	ENSG00000167363	0.843679	0.0194571
FRG1	ENSG00000109536	0.668813	0.00333334
FST	ENSG00000134363	-1.22654	0.056944
FXYD5	ENSG00000089327	0.760826	0.0834665
GADD45GIP1	ENSG00000179271	0.888544	0.0182628
GCNT3	ENSG00000140297	-0.634589	0.0505057
GJA1	ENSG00000152661	-0.805579	0.00654139
GMDS	ENSG00000112699	0.596474	0.0803879
GPR89A	ENSG00000117262	0.461112	0.0447782
GPRC5A	ENSG00000013588	-0.874575	0.0104473
H2AC19	ENSG00000288859	0.80355	0.0211926
H2AC6	ENSG00000180573	0.629851	0.0367038
HAS3	ENSG00000103044	-1.06765	0.000540125
HBA1	ENSG00000206172	1.47205	0.00507667
HBEGF	ENSG00000113070	-1.09029	0.0194571
HDHD2	ENSG00000167220	0.731292	0.027405
HGF	ENSG00000019991	-1.10895	0.0709271
HK2	ENSG00000159399	-0.750083	0.086073
HMGN3	ENSG00000118418	0.650397	0.0640347
HMGN5	ENSG00000198157	0.718196	0.0805023
HOXA4	ENSG00000197576	0.988751	0.0476462
HRCT1	ENSG00000196196	1.12309	0.0522316
HRH1	ENSG00000196639	-0.597002	0.0877973
HSPB1	ENSG00000106211	0.620831	0.0325125
HSPB6	ENSG00000004776	1.83512	0.0055931
IFI44L	ENSG00000137959	-1.55322	0.0993209
IFI6	ENSG00000126709	-1.53549	0.0436636
IFIT1	ENSG00000185745	-1.56136	0.0145825
IGF2	ENSG00000167244	1.48085	0.00333334
IL1B	ENSG00000125538	-2.08311	0.0055931
ING1	ENSG00000153487	0.554529	0.0614908
INHBA	ENSG00000122641	-0.934807	0.0569536
INSIG1	ENSG00000186480	-0.567672	0.0640347
IRF2	ENSG00000168310	0.595195	0.0720827
ISG15	ENSG00000187608	-1.32475	0.0803879
KDM6B	ENSG00000132510	0.712244	0.0837759
KRT80	ENSG00000167767	-1.00675	0.0404457
KXD1	ENSG00000105700	0.758373	0.0205517
LAMTOR2	ENSG00000116586	0.514131	0.0522316
LDLR	ENSG00000130164	-0.916995	0.000303802
LENG1	ENSG00000105617	0.638875	0.0711145
LEPROTL1	ENSG00000104660	0.477724	0.0647607
LHPP	ENSG00000107902	0.901236	0.0172759
LRFN3	ENSG00000126243	0.51596	0.0905084
LUC7L3	ENSG00000108848	0.650263	0.0256433
MAB21L2	ENSG00000181541	0.692003	0.0682796
MAGEH1	ENSG00000187601	0.641975	0.0837759
MAP3K7CL	ENSG00000156265	0.641128	0.086287
MAT2A	ENSG00000168906	-0.580748	0.0205517
MDK	ENSG00000110492	0.934123	0.00272915
MET	ENSG00000105976	-0.650674	0.00654139
METAP2	ENSG00000111142	0.49272	0.06356
MGRN1	ENSG00000102858	0.566841	0.0957264
MIF4GD	ENSG00000125457	0.575617	0.0640347
MISP3	ENSG00000141854	0.502538	0.0749624
MMP1	ENSG00000196611	-2.01338	0.000540125
MMP12	ENSG00000262406	-1.42862	0.0472247
MMP3	ENSG00000149968	-2.19288	0.00419504
MOB2	ENSG00000182208	0.473734	0.0732514
MOSPD3	ENSG00000106330	0.699192	0.0187492
MRPS24	ENSG00000062582	0.608608	0.0388024
MRPS34	ENSG00000074071	0.559977	0.0256433
MT-ATP6	ENSG00000198899	0.817118	0.0652748
MT-ATP8	ENSG00000228253	1.21937	0.0109455
MT-ND1	ENSG00000198888	0.953499	0.0557161
MT-ND2	ENSG00000198763	1.22316	0.0205517
MT-ND3	ENSG00000198840	0.881456	0.0640347
MT-ND6	ENSG00000198695	1.15477	0.00926855
MTRES1	ENSG00000130349	0.63072	0.0194055
MUC3A	ENSG00000169894	1.00271	0.0367038
MX1	ENSG00000157601	-1.02821	0.0511351
MYEOV	ENSG00000172927	-1.81049	0.00507667
MYPOP	ENSG00000176182	0.931521	0.0160484
NAA38	ENSG00000183011	0.61705	0.0511351
NAF1	ENSG00000145414	0.923838	0.0295238
NDFIP1	ENSG00000131507	0.555097	0.0350434
NDUFAF2	ENSG00000164182	0.713753	0.0511351
NDUFB7	ENSG00000099795	0.524976	0.0476462
NFKBIL1	ENSG00000204498	0.63651	0.0405293
NFU1	ENSG00000169599	0.407202	0.0720827
NOCT	ENSG00000151014	-1.24234	0.00281314
NPIPB4	ENSG00000185864	-0.764819	0.0803879
NR4A1	ENSG00000123358	-0.942104	0.0256433
NRG1	ENSG00000157168	-1.27144	0.00988932
NRGN	ENSG00000154146	1.33616	0.0192437
OAS2	ENSG00000111335	-1.70038	0.00507667
OASL	ENSG00000135114	-1.31407	0.0212219
P3H4	ENSG00000141696	0.566629	0.0325125
PCED1A	ENSG00000132635	0.630384	0.0647607
PDCD4	ENSG00000150593	0.460699	0.0803879
PDGFRA	ENSG00000134853	-0.563464	0.0673211
PDK2	ENSG00000005882	0.63491	0.0993209
PEDS1-UBE2V1	ENSG00000124208	0.816643	0.0840529
PER3	ENSG00000049246	-0.647971	0.0829273
PHLDB3	ENSG00000176531	0.777368	0.0256433
PLBD2	ENSG00000151176	0.746754	0.0803879
PLCXD1_1	ENSG00000182378	-0.851078	0.0505057
PLCXD1_2	ENSG00000292344	-0.880189	0.0522316
PMP22	ENSG00000109099	-0.630216	0.085821
POFUT1	ENSG00000101346	0.425049	0.0522316
POLR2A	ENSG00000181222	1.0978	0.0119593
POLR2J	ENSG00000005075	0.563298	0.0586011
POLR3GL	ENSG00000121851	0.453876	0.0673211
POMZP3	ENSG00000146707	-0.93299	0.00926855
PPDPF	ENSG00000125534	0.517266	0.0388024
PPP1R14A	ENSG00000167641	0.90634	0.0447782
PRAF2	ENSG00000243279	1.07297	0.0194571
PRR14	ENSG00000156858	0.836788	0.0194055
PRRG2	ENSG00000126460	0.601829	0.0405293
PSCA	ENSG00000167653	2.47272	0.00149574
PSIP1	ENSG00000164985	0.724357	0.0256433
PTMS	ENSG00000159335	1.05618	0.00722921
RAB11B	ENSG00000185236	0.441665	0.0647607
RBM34	ENSG00000188739	0.52011	0.0295094
RBMX2	ENSG00000134597	0.449974	0.0829273
RBP2	ENSG00000114113	0.904173	0.0593304
RGS14	ENSG00000169220	0.588371	0.084235
RHPN2	ENSG00000131941	-0.769351	0.00868705
RIPOR1	ENSG00000039523	0.899772	0.0447782
RNF44	ENSG00000146083	0.714442	0.0212219
RNPC3	ENSG00000185946	0.609844	0.0724426
ROGDI	ENSG00000067836	0.664578	0.0256433
RP2	ENSG00000102218	-0.557749	0.0647607
RPL11	ENSG00000142676	0.717951	0.0863515
RPL26	ENSG00000161970	0.741998	0.0647607
RPL36A	ENSG00000241343	1.10261	0.0055931
RPL36AL	ENSG00000165502	0.612962	0.0569536
RSAD2	ENSG00000134321	-1.94838	0.0055931
RTL8A	ENSG00000203950	0.574667	0.0282169
RTRAF	ENSG00000087302	0.63077	0.00888495
SEC14L1	ENSG00000129657	-0.418941	0.0488395
SERPING1	ENSG00000149131	0.702146	0.0803879
SF3B4	ENSG00000143368	0.613182	0.0750772
SHISA2	ENSG00000180730	0.849579	0.0905084
SIK1	ENSG00000142178	-1.16767	0.000540125
SIPA1	ENSG00000213445	0.475346	0.084235
SLC20A1	ENSG00000144136	-0.837755	0.00208707
SLC25A6_1	ENSG00000169100	0.652517	0.0402133
SLC25A6_2	ENSG00000292334	0.645508	0.0421599
SLC6A20	ENSG00000163817	-0.648452	0.00333334
SLC7A11	ENSG00000151012	-2.13152	0.00333334
SMIM3	ENSG00000256235	-0.68523	0.0808596
SMN1	ENSG00000172062	0.918206	0.00628717
SNCG	ENSG00000173267	1.05437	0.0325125
SNRNP27	ENSG00000124380	0.515173	0.0741198
SNRPD1	ENSG00000167088	0.568176	0.0975575
SNRPD3	ENSG00000100028	0.673488	0.0211733
SOCS3	ENSG00000184557	-0.906147	0.0779047
SPINK4	ENSG00000122711	-1.29482	0.00654139
SRD5A3	ENSG00000128039	0.498993	0.0405293
SRP14	ENSG00000140319	0.584806	0.0205303
SSC5D	ENSG00000179954	1.83177	0.000540125
SST	ENSG00000157005	1.38226	0.00281314
STARD4	ENSG00000164211	-0.571284	0.0905084
SUGP1	ENSG00000105705	0.564628	0.0829273
SULT1C2	ENSG00000198203	-1.05579	0.0993209
SUMO1	ENSG00000116030	0.597084	0.0147861
SUMO3	ENSG00000184900	0.46126	0.0505057
SYCE1L	ENSG00000205078	1.21426	0.0338778
SYF2	ENSG00000117614	0.647648	0.0055931
TAF10	ENSG00000166337	0.611481	0.0453267
TANGO6	ENSG00000103047	-0.50376	0.0205517
TAT	ENSG00000198650	1.10754	0.056944
TCEAL4	ENSG00000133142	0.837847	0.0194055
TCIM	ENSG00000176907	-0.758314	0.0569536
TERF2IP	ENSG00000166848	0.607845	0.0182628
TFAP2A	ENSG00000137203	1.30855	0.0850218
TMEM88	ENSG00000167874	0.888912	0.066205
TMIGD3	ENSG00000121933	1.46685	0.0436636
TNFRSF11B	ENSG00000164761	-1.35743	0.0522316
TNFSF10	ENSG00000121858	0.533932	0.0481134
TNFSF12	ENSG00000239697	0.612174	0.0863282
TOP1MT	ENSG00000184428	0.587793	0.084235
TPRN	ENSG00000176058	0.41064	0.0975575
TRAPPC5	ENSG00000181029	0.548475	0.0256433
TRIM54	ENSG00000138100	1.26048	0.000540125
TRIOBP	ENSG00000100106	0.697971	0.0182628
TXN2	ENSG00000100348	0.507746	0.0640347
UBALD1	ENSG00000153443	0.813837	0.0182628
UBALD2	ENSG00000185262	0.958075	0.010902
UBXN1	ENSG00000162191	0.892442	0.00722921
UGT2B11	ENSG00000213759	1.66798	0.0741198
UPP1	ENSG00000183696	-0.50332	0.0606941
UQCRB	ENSG00000156467	0.760067	0.00530696
URM1	ENSG00000167118	0.607336	0.0447782
USP18	ENSG00000184979	-0.938412	0.0803879
VIPAS39	ENSG00000151445	0.443106	0.0673211
WASH6P_1	ENSG00000182484	0.881718	0.0256433
WASH6P_2	ENSG00000292372	0.879775	0.0279995
WBP1	ENSG00000239779	0.483494	0.0898051
WDR13	ENSG00000101940	0.685864	0.0126984
ZFP36L1	ENSG00000185650	0.615127	0.0707745
ZNF358	ENSG00000198816	0.64802	0.04049
ZNF580	ENSG00000213015	0.711393	0.0256433
ZSCAN16	ENSG00000196812	0.547309	0.0606747

## Sheet: all ISO only vs NNN_132
Name	Identifier	all ISO only vs. NNN - Log fold change	all ISO only vs. NNN - FDR p-value
ABO	ENSG00000175164	1.11659	0.0680705
ADGRG6	ENSG00000112414	-0.560893	0.0118183
AQP7	ENSG00000165269	0.761969	0.0892123
AREG	ENSG00000109321	-1.22255	0.00484591
ATOSB	ENSG00000005238	-0.4981	0.058579
ATP2B1	ENSG00000070961	-0.446613	0.0386661
BANF1	ENSG00000175334	0.737936	0.0605489
BEST1	ENSG00000167995	1.36484	0.0841601
C11orf52	ENSG00000149300	0.674459	0.0347414
C19orf33	ENSG00000167644	0.557002	0.0547736
CACNA1A	ENSG00000141837	0.722579	0.0605489
CD55	ENSG00000196352	-0.883118	0.0372687
CEACAM19	ENSG00000186567	0.831415	0.0800929
CFAP221	ENSG00000163075	0.498133	0.0694386
CIR1	ENSG00000138433	0.526575	0.0953301
CLDN3	ENSG00000165215	0.898937	0.0671888
CLNS1A	ENSG00000074201	0.466768	0.0680705
CTH	ENSG00000116761	-0.5854	0.0334365
CYP1A1	ENSG00000140465	3.97409	3.19306e-07
CYP4A11	ENSG00000187048	1.11308	0.0154654
DDX60	ENSG00000137628	-0.577011	0.0988512
DEFB1	ENSG00000164825	0.78753	0.0988512
DUSP5	ENSG00000138166	-0.719837	0.0613026
EDN1	ENSG00000078401	0.670222	0.0479584
EMP1	ENSG00000134531	-0.6426	0.0105747
EPHA2	ENSG00000142627	-0.802688	0.006544
EXOC3L4	ENSG00000205436	0.654644	0.0507507
FAM222A	ENSG00000139438	0.728329	0.0372687
FGFBP1	ENSG00000137440	-1.85601	0.0080688
FKBP2	ENSG00000173486	0.955525	0.0605489
FRG1	ENSG00000109536	0.492257	0.0347414
FST	ENSG00000134363	-1.16413	0.0219853
G0S2	ENSG00000123689	0.939663	0.069001
GCNT3	ENSG00000140297	-0.579822	0.0951717
ENSG00000285976	ENSG00000285976	-0.477287	0.0480559
ENSG00000286264	ENSG00000286264	1.19736	0.0080688
GJA1	ENSG00000152661	-0.687602	0.00919269
GPRC5A	ENSG00000013588	-0.865798	0.00131326
GSKIP	ENSG00000100744	-0.522749	0.0491024
HAS3	ENSG00000103044	-0.824971	0.006544
HBA1	ENSG00000206172	1.30742	0.0159254
HBEGF	ENSG00000113070	-0.963848	0.019838
HGF	ENSG00000019991	-1.1618	0.00873418
HNF1B	ENSG00000275410	0.405206	0.0964927
HSPB1	ENSG00000106211	0.560754	0.0372687
HSPB6	ENSG00000004776	1.37598	0.0479584
IFI44L	ENSG00000137959	-1.63603	0.0198486
IFI6	ENSG00000126709	-1.55217	0.00724573
IFIT1	ENSG00000185745	-1.59849	0.000452454
IFITM1	ENSG00000185885	-0.905338	0.0547736
IGF2	ENSG00000167244	1.08204	0.0479584
IL1B	ENSG00000125538	-2.10036	0.000212726
INHBA	ENSG00000122641	-0.831408	0.0605489
ISG15	ENSG00000187608	-1.49682	0.00647033
LDLR	ENSG00000130164	-0.677194	0.00582708
LITAF	ENSG00000189067	-0.412342	0.0594978
LUC7L3	ENSG00000108848	0.492001	0.0951717
MDK	ENSG00000110492	0.755477	0.0105747
MET	ENSG00000105976	-0.597828	0.00140638
MMP1	ENSG00000196611	-1.99834	2.85131e-05
MMP12	ENSG00000262406	-1.51466	0.006544
MMP3	ENSG00000149968	-2.28907	3.03371e-05
MOSPD3	ENSG00000106330	0.529173	0.0680705
MT-ATP6	ENSG00000198899	0.740384	0.0951717
MT-ATP8	ENSG00000228253	1.06457	0.0208546
MT-ND1	ENSG00000198888	0.825199	0.0951717
MT-ND2	ENSG00000198763	0.968982	0.0594978
MT-ND6	ENSG00000198695	0.851871	0.0694386
MUC3A	ENSG00000169894	0.841571	0.0908897
MX1	ENSG00000157601	-1.01628	0.00912955
MX2	ENSG00000183486	-0.745891	0.0951717
MYEOV	ENSG00000172927	-1.7704	0.000214835
NOCT	ENSG00000151014	-0.947097	0.00997238
NR4A1	ENSG00000123358	-0.84417	0.0509184
NRG1	ENSG00000157168	-1.30582	0.000265074
NRGN	ENSG00000154146	1.05962	0.058579
OAS2	ENSG00000111335	-1.57293	0.000475068
OAS3	ENSG00000111331	-0.711327	0.0964927
OASL	ENSG00000135114	-1.31597	0.00484591
PCED1A	ENSG00000132635	0.52084	0.0900523
PDCD4	ENSG00000150593	0.433175	0.0605489
PLAUR	ENSG00000011422	-0.723791	0.0694386
PLCD3	ENSG00000161714	-1.06947	0.0154654
PLCXD1_1	ENSG00000182378	-0.773862	0.0464692
PLCXD1_2	ENSG00000292344	-0.801854	0.0478022
POLR2A	ENSG00000181222	0.84814	0.058579
PPP2CB	ENSG00000104695	-0.404851	0.0877626
PRAF2	ENSG00000243279	0.791798	0.0951717
PSCA	ENSG00000167653	1.87144	0.0220221
PSIP1	ENSG00000164985	0.56454	0.0709278
PTMS	ENSG00000159335	0.792592	0.0509184
RBM34	ENSG00000188739	0.407668	0.0951717
RHPN2	ENSG00000131941	-0.670941	0.00873418
ROGDI	ENSG00000067836	0.552912	0.0613666
RP2	ENSG00000102218	-0.48591	0.0680705
RPL36A	ENSG00000241343	0.881039	0.0154654
RSAD2	ENSG00000134321	-1.9306	0.000212726
RTRAF	ENSG00000087302	0.483791	0.0434914
SIK1	ENSG00000142178	-0.973449	0.000557968
SLC20A1	ENSG00000144136	-0.698999	0.00188941
SLC6A20	ENSG00000163817	-0.571401	0.00912955
SLC7A11	ENSG00000151012	-2.25722	1.66e-05
SMIM3	ENSG00000256235	-0.620762	0.0547736
SMN1	ENSG00000172062	0.696502	0.0263353
SOCS3	ENSG00000184557	-0.946453	0.0263353
SPINK4	ENSG00000122711	-1.37236	8.27147e-05
SPMIP4	ENSG00000153790	0.447553	0.058579
SRP14	ENSG00000140319	0.482283	0.0680705
SSC5D	ENSG00000179954	1.42027	0.00387802
SST	ENSG00000157005	1.13262	0.00625235
SULT1C2	ENSG00000198203	-1.04848	0.0951717
SYF2	ENSG00000117614	0.478659	0.0441008
TANGO6	ENSG00000103047	-0.411381	0.056419
TCEAL4	ENSG00000133142	0.636616	0.0605489
TEAD4	ENSG00000197905	-0.525503	0.0975799
TERF2IP	ENSG00000166848	0.492654	0.044483
TFPI	ENSG00000003436	-0.469525	0.0680705
TNFRSF11B	ENSG00000164761	-1.33168	0.0155994
TNFRSF12A	ENSG00000006327	-0.552203	0.0680705
TNFRSF21	ENSG00000146072	-0.521168	0.0680705
TNS4	ENSG00000131746	-1.17093	0.0892123
TOP1MT	ENSG00000184428	0.540663	0.0841601
TRIM16	ENSG00000221926	-0.617503	0.0680705
TRIM40	ENSG00000204614	-0.55008	0.0891358
TRIM54	ENSG00000138100	0.994393	0.00387802
UBALD1	ENSG00000153443	0.60171	0.0951717
UBALD2	ENSG00000185262	0.690338	0.0951717
UPP1	ENSG00000183696	-0.500553	0.0800929
UQCRB	ENSG00000156467	0.559841	0.058579
USP18	ENSG00000184979	-0.976194	0.0128217
ZNF358	ENSG00000198816	0.526866	0.0964927
ZNF580	ENSG00000213015	0.533101	0.0964927

## Sheet: IMO vs non-IMO_no DEG
Name	Identifier	IMO vs. non-IMO - Log fold change	IMO vs. non-IMO - P-value	IMO vs. non-IMO - FDR p-value
LTF	ENSG00000012223	1.16485	1.97002e-05	0.139399
ZFAT	ENSG00000066827	0.883471	1.03245e-05	0.139399
GNLY	ENSG00000115523	0.974615	7.99698e-05	0.377244
PDE10A	ENSG00000112541	-0.892509	0.000223813	0.791851
SAMD11	ENSG00000187634	0.0728974	0.570848	0.999932
NOC2L	ENSG00000188976	-0.0741689	0.438937	0.999932
KLHL17	ENSG00000187961	-0.0258099	0.864521	0.999932
ISG15	ENSG00000187608	-0.39181	0.219369	0.999932
AGRN	ENSG00000188157	0.10668	0.273243	0.999932
C1orf159	ENSG00000131591	-0.105195	0.398524	0.999932
TNFRSF18	ENSG00000186891	0.144497	0.426805	0.999932
TNFRSF4	ENSG00000186827	-0.249088	0.145409	0.999932
SDF4	ENSG00000078808	0.0232261	0.765204	0.999932
B3GALT6	ENSG00000176022	0.0475667	0.60521	0.999932
C1QTNF12	ENSG00000184163	0.387988	0.0443616	0.999932
UBE2J2	ENSG00000160087	0.0517783	0.588938	0.999932
SCNN1D	ENSG00000162572	0.216983	0.226054	0.999932
ACAP3	ENSG00000131584	0.0484969	0.568139	0.999932
PUSL1	ENSG00000169972	0.10792	0.351869	0.999932
INTS11	ENSG00000127054	-0.00720037	0.933386	0.999932
CPTP	ENSG00000224051	0.112572	0.219457	0.999932
TAS1R3	ENSG00000169962	-0.227984	0.121382	0.999932
DVL1	ENSG00000107404	0.172788	0.0243321	0.999932
MXRA8	ENSG00000162576	-0.0844613	0.47631	0.999932
AURKAIP1	ENSG00000175756	0.158592	0.171025	0.999932
CCNL2	ENSG00000221978	-0.0168136	0.834529	0.999932
MRPL20	ENSG00000242485	0.0292383	0.771881	0.999932
ANKRD65	ENSG00000235098	0.133828	0.491377	0.999932
VWA1	ENSG00000179403	0.0168612	0.92487	0.999932
ATAD3C	ENSG00000215915	-0.153423	0.461636	0.999932
ATAD3B	ENSG00000160072	-0.127417	0.413892	0.999932
ATAD3A	ENSG00000197785	-0.0523724	0.628413	0.999932
SSU72	ENSG00000160075	0.0133814	0.862125	0.999932
FNDC10	ENSG00000228594	-0.113114	0.429926	0.999932
MIB2	ENSG00000197530	0.0187765	0.865244	0.999932
MMP23B	ENSG00000189409	0.178299	0.304475	0.999932
CDK11B	ENSG00000248333	0.0149914	0.872968	0.999932
SLC35E2B	ENSG00000189339	0.0264765	0.793858	0.999932
CDK11A	ENSG00000008128	0.0255429	0.845965	0.999932
NADK	ENSG00000008130	0.00314157	0.968751	0.999932
GNB1	ENSG00000078369	0.0660735	0.407712	0.999932
TMEM52	ENSG00000178821	0.0457533	0.771876	0.999932
PRKCZ	ENSG00000067606	0.0665273	0.516295	0.999932
FAAP20	ENSG00000162585	0.0357408	0.792544	0.999932
SKI	ENSG00000157933	0.0166954	0.820062	0.999932
MORN1	ENSG00000116151	0.123804	0.336182	0.999932
RER1	ENSG00000157916	0.0733918	0.388996	0.999932
PEX10	ENSG00000157911	-0.0615508	0.403353	0.999932
PLCH2	ENSG00000149527	0.221675	0.339209	0.999932
PANK4	ENSG00000157881	-0.0495961	0.510943	0.999932
TNFRSF14	ENSG00000157873	0.0938002	0.338743	0.999932
PRXL2B	ENSG00000157870	-0.0219737	0.762189	0.999932
MMEL1	ENSG00000142606	0.0597118	0.744714	0.999932
PRDM16	ENSG00000142611	-0.041641	0.676324	0.999932
ARHGEF16	ENSG00000130762	0.0705964	0.401872	0.999932
MEGF6	ENSG00000162591	0.0470039	0.740073	0.999932
TPRG1L	ENSG00000158109	0.0159686	0.867814	0.999932
WRAP73	ENSG00000116213	0.0315967	0.701066	0.999932
LRRC47	ENSG00000130764	0.0246828	0.714053	0.999932
CEP104	ENSG00000116198	0.0693591	0.347044	0.999932
DFFB	ENSG00000169598	0.0572447	0.478748	0.999932
C1orf174	ENSG00000198912	-0.0911003	0.231944	0.999932
NPHP4	ENSG00000131697	0.0407245	0.717409	0.999932
KCNAB2	ENSG00000069424	0.0323818	0.788087	0.999932
RPL22	ENSG00000116251	-0.0172055	0.868647	0.999932
RNF207	ENSG00000158286	-0.219901	0.237641	0.999932
ICMT	ENSG00000116237	-0.0022133	0.97309	0.999932
GPR153	ENSG00000158292	0.0333188	0.758876	0.999932
ACOT7	ENSG00000097021	0.0293068	0.780077	0.999932
HES2	ENSG00000069812	-0.198297	0.364336	0.999932
ESPN	ENSG00000187017	0.135125	0.340008	0.999932
TNFRSF25	ENSG00000215788	0.158189	0.383466	0.999932
PLEKHG5	ENSG00000171680	-0.0036185	0.978277	0.999932
NOL9	ENSG00000162408	-0.0617052	0.395414	0.999932
ZBTB48	ENSG00000204859	0.0235686	0.805931	0.999932
KLHL21	ENSG00000162413	-0.00333541	0.974304	0.999932
PHF13	ENSG00000116273	0.0177501	0.869419	0.999932
THAP3	ENSG00000041988	0.102884	0.318148	0.999932
DNAJC11	ENSG00000007923	-0.117018	0.113862	0.999932
CAMTA1	ENSG00000171735	0.0817956	0.3864	0.999932
VAMP3	ENSG00000049245	0.127937	0.0818789	0.999932
PER3	ENSG00000049246	0.321526	0.0399047	0.999932
PARK7	ENSG00000116288	0.0022812	0.979648	0.999932
ERRFI1	ENSG00000116285	-0.182262	0.148259	0.999932
SLC45A1	ENSG00000162426	0.111641	0.528914	0.999932
RERE	ENSG00000142599	0.0229236	0.851974	0.999932
ENO1	ENSG00000074800	-0.0813737	0.440958	0.999932
SLC2A7	ENSG00000197241	0.36882	0.160286	0.999932
SLC2A5	ENSG00000142583	0.181131	0.363961	0.999932
GPR157	ENSG00000180758	-0.00531759	0.960752	0.999932
H6PD	ENSG00000049239	-0.049326	0.535676	0.999932
SPSB1	ENSG00000171621	-0.00468797	0.97411	0.999932
SLC25A33	ENSG00000171612	-0.0294055	0.821794	0.999932
TMEM201	ENSG00000188807	-0.160066	0.119372	0.999932
PIK3CD	ENSG00000171608	0.0288877	0.800798	0.999932
CLSTN1	ENSG00000171603	-0.031745	0.644944	0.999932
CTNNBIP1	ENSG00000178585	-0.0562713	0.525024	0.999932
LZIC	ENSG00000162441	-0.00518658	0.940833	0.999932
NMNAT1	ENSG00000173614	0.0154242	0.852012	0.999932
RBP7	ENSG00000162444	-0.0751031	0.686892	0.999932
UBE4B	ENSG00000130939	0.0162459	0.813146	0.999932
KIF1B	ENSG00000054523	0.0989506	0.309351	0.999932
PGD	ENSG00000142657	-0.00377076	0.97079	0.999932
CENPS-CORT	ENSG00000251503	-0.065741	0.80969	0.999932
CENPS	ENSG00000175279	-0.0644162	0.530821	0.999932
DFFA	ENSG00000160049	-0.0432665	0.591721	0.999932
PEX14	ENSG00000142655	-0.0307485	0.791141	0.999932
CASZ1	ENSG00000130940	0.0615815	0.516829	0.999932
C1orf127	ENSG00000175262	0.210127	0.284777	0.999932
TARDBP	ENSG00000120948	-0.034743	0.558915	0.999932
SRM	ENSG00000116649	-0.23179	0.027008	0.999932
EXOSC10	ENSG00000171824	-0.0998169	0.11254	0.999932
MTOR	ENSG00000198793	-0.0155483	0.867602	0.999932
UBIAD1	ENSG00000120942	-0.0989238	0.184468	0.999932
FBXO2	ENSG00000116661	0.0797574	0.569258	0.999932
FBXO44	ENSG00000132879	0.0595983	0.602135	0.999932
MAD2L2	ENSG00000116670	-0.0125157	0.922794	0.999932
FBXO6	ENSG00000116663	-0.106922	0.360482	0.999932
AGTRAP	ENSG00000177674	-0.0135179	0.907402	0.999932
MTHFR	ENSG00000177000	0.0802624	0.287573	0.999932
CLCN6	ENSG00000011021	0.133894	0.160973	0.999932
KIAA2013	ENSG00000116685	0.0693762	0.460236	0.999932
PLOD1	ENSG00000083444	0.0314282	0.722024	0.999932
MFN2	ENSG00000116688	0.0581923	0.5188	0.999932
MIIP	ENSG00000116691	0.00937341	0.928298	0.999932
TNFRSF1B	ENSG00000028137	0.160205	0.091495	0.999932
VPS13D	ENSG00000048707	0.0844984	0.333164	0.999932
DHRS3	ENSG00000162496	0.139493	0.118536	0.999932
PDPN	ENSG00000162493	-0.111778	0.447512	0.999932
PRDM2	ENSG00000116731	-0.0181074	0.829968	0.999932
KAZN	ENSG00000189337	0.10324	0.409817	0.999932
TMEM51	ENSG00000171729	0.0185472	0.827037	0.999932
EFHD2	ENSG00000142634	-0.0167652	0.895891	0.999932
CASP9	ENSG00000132906	-0.0434151	0.602666	0.999932
DNAJC16	ENSG00000116138	0.0607058	0.413437	0.999932
AGMAT	ENSG00000116771	-0.0285387	0.70161	0.999932
DDI2	ENSG00000197312	0.040014	0.626146	0.999932
PLEKHM2	ENSG00000116786	0.0750137	0.2425	0.999932
SLC25A34	ENSG00000162461	0.0799741	0.481392	0.999932
TMEM82	ENSG00000162460	0.23721	0.119358	0.999932
FBLIM1	ENSG00000162458	0.0407359	0.602399	0.999932
SPEN	ENSG00000065526	0.0397079	0.70342	0.999932
ZBTB17	ENSG00000116809	0.0231314	0.804375	0.999932
HSPB7	ENSG00000173641	-0.120997	0.473325	0.999932
EPHA2	ENSG00000142627	0.0722223	0.661612	0.999932
ARHGEF19	ENSG00000142632	-0.100689	0.429944	0.999932
CPLANE2	ENSG00000132881	-0.0287155	0.831157	0.999932
FBXO42	ENSG00000037637	-0.0145743	0.876549	0.999932
SZRD1	ENSG00000055070	-0.0179604	0.776638	0.999932
NECAP2	ENSG00000157191	0.00508603	0.941624	0.999932
NBPF1	ENSG00000219481	0.0298786	0.78189	0.999932
CROCC	ENSG00000058453	-0.0504809	0.662246	0.999932
MFAP2	ENSG00000117122	0.0983993	0.581411	0.999932
ATP13A2	ENSG00000159363	-0.016554	0.804933	0.999932
SDHB	ENSG00000117118	0.0443725	0.606379	0.999932
PADI2	ENSG00000117115	-0.00999544	0.966125	0.999932
RCC2	ENSG00000179051	-0.143398	0.0987067	0.999932
ARHGEF10L	ENSG00000074964	-0.0952292	0.360733	0.999932
KLHDC7A	ENSG00000179023	-0.0106788	0.961863	0.999932
ALDH4A1	ENSG00000159423	-0.0556376	0.771208	0.999932
IFFO2	ENSG00000169991	-0.0651947	0.552732	0.999932
UBR4	ENSG00000127481	0.0798402	0.410417	0.999932
EMC1	ENSG00000127463	-0.0888176	0.296099	0.999932
MRTO4	ENSG00000053372	-0.101848	0.305373	0.999932
AKR7L	ENSG00000211454	0.176221	0.169849	0.999932
AKR7A3	ENSG00000162482	0.186446	0.151645	0.999932
AKR7A2	ENSG00000053371	0.0956015	0.246738	0.999932
SLC66A1	ENSG00000040487	0.196422	0.0820782	0.999932
CAPZB	ENSG00000077549	-0.00434844	0.953137	0.999932
MICOS10	ENSG00000173436	0.081714	0.503073	0.999932
NBL1	ENSG00000158747	0.191628	0.0899304	0.999932
MICOS10-NBL1	ENSG00000270136	-0.277366	0.0560642	0.999932
TMCO4	ENSG00000162542	0.0393142	0.729629	0.999932
RNF186	ENSG00000178828	0.131239	0.316036	0.999932
OTUD3	ENSG00000169914	0.0250891	0.790921	0.999932
PLA2G2A	ENSG00000188257	-0.447372	0.0733297	0.999932
PLA2G2D	ENSG00000117215	-0.0288219	0.893684	0.999932
UBXN10	ENSG00000162543	-0.186008	0.274431	0.999932
CAMK2N1	ENSG00000162545	0.127139	0.507513	0.999932
MUL1	ENSG00000090432	-0.00859912	0.9171	0.999932
CDA	ENSG00000158825	0.391335	0.280478	0.999932
PINK1	ENSG00000158828	0.126431	0.138702	0.999932
DDOST	ENSG00000244038	-0.0575038	0.41945	0.999932
KIF17	ENSG00000117245	0.0876801	0.644954	0.999932
HP1BP3	ENSG00000127483	-0.0595794	0.387947	0.999932
EIF4G3	ENSG00000075151	-0.0339182	0.702315	0.999932
ECE1	ENSG00000117298	0.0610707	0.451845	0.999932
NBPF3	ENSG00000142794	0.194325	0.294524	0.999932
ALPL	ENSG00000162551	0.0132731	0.925843	0.999932
RAP1GAP	ENSG00000076864	-0.0970503	0.285742	0.999932
USP48	ENSG00000090686	-0.0169881	0.82807	0.999932
LDLRAD2	ENSG00000187942	-0.385297	0.269996	0.999932
HSPG2	ENSG00000142798	-0.0175142	0.860176	0.999932
CDC42	ENSG00000070831	0.0934327	0.305064	0.999932
WNT4	ENSG00000162552	-0.0342455	0.794049	0.999932
ZBTB40	ENSG00000184677	0.0540414	0.52988	0.999932
EPHA8	ENSG00000070886	-0.514232	0.163803	0.999932
C1QA	ENSG00000173372	0.220335	0.144852	0.999932
C1QC	ENSG00000159189	0.0853236	0.61798	0.999932
C1QB	ENSG00000173369	0.0841513	0.654867	0.999932
EPHB2	ENSG00000133216	-0.221408	0.0521174	0.999932
KDM1A	ENSG00000004487	-0.139956	0.0671893	0.999932
LUZP1	ENSG00000169641	0.114714	0.272989	0.999932
HTR1D	ENSG00000179546	0.117628	0.371748	0.999932
HNRNPR	ENSG00000125944	-0.0642549	0.645494	0.999932
ZNF436	ENSG00000125945	0.00262675	0.97241	0.999932
TCEA3	ENSG00000204219	-0.193386	0.216988	0.999932
ASAP3	ENSG00000088280	-0.146582	0.271558	0.999932
E2F2	ENSG00000007968	-0.267078	0.0360569	0.999932
ID3	ENSG00000117318	0.0258164	0.795239	0.999932
RPL11	ENSG00000142676	-0.0866583	0.628186	0.999932
ELOA	ENSG00000011007	-0.0472629	0.46087	0.999932
PITHD1	ENSG00000057757	0.0250498	0.720786	0.999932
LYPLA2	ENSG00000011009	0.0179967	0.822376	0.999932
GALE	ENSG00000117308	0.00734402	0.931043	0.999932
HMGCL	ENSG00000117305	0.0289622	0.725386	0.999932
FUCA1	ENSG00000179163	0.0553916	0.551149	0.999932
PNRC2	ENSG00000189266	0.0449382	0.509801	0.999932
SRSF10	ENSG00000188529	-0.0151256	0.849379	0.999932
MYOM3	ENSG00000142661	0.214684	0.169451	0.999932
IL22RA1	ENSG00000142677	0.191018	0.107615	0.999932
IFNLR1	ENSG00000185436	0.087156	0.467831	0.999932
GRHL3	ENSG00000158055	-0.316747	0.127967	0.999932
STPG1	ENSG00000001460	-0.0362947	0.716221	0.999932
NIPAL3	ENSG00000001461	0.0507622	0.402283	0.999932
RCAN3	ENSG00000117602	-0.0882517	0.464521	0.999932
NCMAP	ENSG00000184454	-0.104689	0.620444	0.999932
SRRM1	ENSG00000133226	-0.0662299	0.607973	0.999932
CLIC4	ENSG00000169504	-0.00389079	0.978727	0.999932
RUNX3	ENSG00000020633	0.0151614	0.900624	0.999932
SYF2	ENSG00000117614	0.103305	0.4067	0.999932
RSRP1	ENSG00000117616	0.0567949	0.587859	0.999932
TMEM50A	ENSG00000183726	0.0832683	0.188835	0.999932
MACO1	ENSG00000204178	0.0488465	0.419379	0.999932
LDLRAP1	ENSG00000157978	-0.0925167	0.201701	0.999932
MAN1C1	ENSG00000117643	0.0122627	0.912807	0.999932
SELENON	ENSG00000162430	-0.0596976	0.467637	0.999932
MTFR1L	ENSG00000117640	0.00438531	0.951594	0.999932
AUNIP	ENSG00000127423	-0.296153	0.049219	0.999932
PAQR7	ENSG00000182749	0.0654204	0.709043	0.999932
STMN1	ENSG00000117632	-0.168312	0.153683	0.999932
PAFAH2	ENSG00000158006	0.028749	0.693104	0.999932
SLC30A2	ENSG00000158014	-1.27103	0.00582504	0.999932
PDIK1L	ENSG00000175087	-0.0318913	0.741315	0.999932
FAM110D	ENSG00000197245	-0.0127001	0.936803	0.999932
ZNF593	ENSG00000142684	0.0807589	0.531826	0.999932
CNKSR1	ENSG00000142675	0.0362873	0.700568	0.999932
CEP85	ENSG00000130695	-0.243593	0.00748312	0.999932
SH3BGRL3	ENSG00000142669	-0.0595795	0.656725	0.999932
UBXN11	ENSG00000158062	-0.138467	0.336635	0.999932
CD52	ENSG00000169442	0.130158	0.406778	0.999932
CRYBG2	ENSG00000176092	0.203578	0.176068	0.999932
DHDDS	ENSG00000117682	-0.0147901	0.841372	0.999932
HMGN2	ENSG00000198830	-0.0195536	0.867296	0.999932
RPS6KA1	ENSG00000117676	0.00964314	0.921881	0.999932
ARID1A	ENSG00000117713	0.0322741	0.78413	0.999932
PIGV	ENSG00000060642	-0.000372677	0.996889	0.999932
ZDHHC18	ENSG00000204160	-0.0026062	0.979118	0.999932
SFN	ENSG00000175793	0.089225	0.607311	0.999932
GPN2	ENSG00000142751	0.0521576	0.474222	0.999932
GPATCH3	ENSG00000198746	0.00807833	0.929563	0.999932
NUDC	ENSG00000090273	-0.0165267	0.878379	0.999932
NR0B2	ENSG00000131910	-0.0203968	0.895208	0.999932
KDF1	ENSG00000175707	0.0219504	0.767147	0.999932
TRNP1	ENSG00000253368	0.065662	0.646876	0.999932
SLC9A1	ENSG00000090020	0.0220897	0.834089	0.999932
WDTC1	ENSG00000142784	-0.025287	0.734931	0.999932
TMEM222	ENSG00000186501	-0.0204549	0.805329	0.999932
SYTL1	ENSG00000142765	-0.121243	0.611167	0.999932
MAP3K6	ENSG00000142733	-0.150636	0.26678	0.999932
WASF2	ENSG00000158195	0.0730319	0.398199	0.999932
AHDC1	ENSG00000126705	0.00651452	0.953597	0.999932
FGR	ENSG00000000938	0.154499	0.270691	0.999932
IFI6	ENSG00000126709	0.224169	0.558323	0.999932
FAM76A	ENSG00000009780	0.0955415	0.32173	0.999932
STX12	ENSG00000117758	0.0424434	0.606448	0.999932
PPP1R8	ENSG00000117751	-0.0981517	0.0851771	0.999932
THEMIS2	ENSG00000130775	-0.0300291	0.823935	0.999932
RPA2	ENSG00000117748	-0.0659735	0.427653	0.999932
SMPDL3B	ENSG00000130768	-0.0975135	0.289302	0.999932
XKR8	ENSG00000158156	0.0402758	0.624026	0.999932
EYA3	ENSG00000158161	-0.0466423	0.546462	0.999932
PTAFR	ENSG00000169403	0.0088012	0.943142	0.999932
DNAJC8	ENSG00000126698	-0.0573913	0.548197	0.999932
ATP5IF1	ENSG00000130770	0.0439584	0.70823	0.999932
SESN2	ENSG00000130766	-0.0281108	0.787609	0.999932
MED18	ENSG00000130772	0.0621341	0.498575	0.999932
PHACTR4	ENSG00000204138	-0.000739256	0.992487	0.999932
RCC1	ENSG00000180198	-0.124333	0.104141	0.999932
TRNAU1AP	ENSG00000180098	0.122676	0.2662	0.999932
TAF12	ENSG00000120656	-0.0736083	0.530818	0.999932
RAB42	ENSG00000188060	-0.142745	0.40628	0.999932
GMEB1	ENSG00000162419	-0.0420583	0.506796	0.999932
YTHDF2	ENSG00000198492	-0.0630982	0.323161	0.999932
TMEM200B	ENSG00000253304	-0.0873896	0.515883	0.999932
SRSF4	ENSG00000116350	0.0190913	0.834915	0.999932
MECR	ENSG00000116353	-0.103818	0.279082	0.999932
PTPRU	ENSG00000060656	0.0228488	0.940774	0.999932
LAPTM5	ENSG00000162511	0.049723	0.662333	0.999932
SDC3	ENSG00000162512	-0.0792181	0.478603	0.999932
PUM1	ENSG00000134644	0.0147395	0.851472	0.999932
SNRNP40	ENSG00000060688	-0.0905842	0.304782	0.999932
ZCCHC17	ENSG00000121766	-0.0560302	0.560072	0.999932
FABP3	ENSG00000121769	-0.514318	0.0318808	0.999932
SERINC2	ENSG00000168528	-0.0119497	0.911823	0.999932
TINAGL1	ENSG00000142910	-0.00365876	0.970937	0.999932
PEF1	ENSG00000162517	-0.0288613	0.709623	0.999932
COL16A1	ENSG00000084636	-0.0182907	0.861074	0.999932
ADGRB2	ENSG00000121753	0.085905	0.609632	0.999932
PTP4A2	ENSG00000184007	0.034756	0.593819	0.999932
KHDRBS1	ENSG00000121774	0.00421401	0.946777	0.999932
TMEM39B	ENSG00000121775	-0.00890242	0.921738	0.999932
KPNA6	ENSG00000025800	0.0195524	0.777944	0.999932
TXLNA	ENSG00000084652	-0.105	0.139843	0.999932
CCDC28B	ENSG00000160050	0.162386	0.351316	0.999932
IQCC	ENSG00000160051	-0.215123	0.114434	0.999932
TMEM234	ENSG00000160055	-0.0357696	0.745529	0.999932
EIF3I	ENSG00000084623	-0.0721539	0.309992	0.999932
FAM167B	ENSG00000183615	-0.0184984	0.912269	0.999932
LCK	ENSG00000182866	0.0777009	0.505826	0.999932
HDAC1	ENSG00000116478	-0.139004	0.074443	0.999932
MARCKSL1	ENSG00000175130	-0.134813	0.236628	0.999932
BSDC1	ENSG00000160058	0.0299661	0.66865	0.999932
ZBTB8A	ENSG00000160062	0.0026472	0.97807	0.999932
ZBTB8OS	ENSG00000176261	0.0835731	0.381199	0.999932
RBBP4	ENSG00000162521	-0.0539278	0.423289	0.999932
SYNC	ENSG00000162520	0.06456	0.576263	0.999932
NHSL3	ENSG00000162522	0.145733	0.106817	0.999932
YARS1	ENSG00000134684	-0.0079199	0.92761	0.999932
S100PBP	ENSG00000116497	0.00734805	0.934867	0.999932
FNDC5	ENSG00000160097	-0.242313	0.259655	0.999932
TMEM54	ENSG00000121900	0.066765	0.532843	0.999932
RNF19B	ENSG00000116514	0.146526	0.162882	0.999932
AK2	ENSG00000004455	-0.0334959	0.67083	0.999932
AZIN2	ENSG00000142920	0.00228293	0.989861	0.999932
TRIM62	ENSG00000116525	0.0260352	0.788522	0.999932
ZNF362	ENSG00000160094	-0.0847267	0.398277	0.999932
PHC2	ENSG00000134686	-0.0452839	0.530725	0.999932
ZSCAN20	ENSG00000121903	0.209467	0.0719838	0.999932
CSMD2	ENSG00000121904	0.152549	0.619977	0.999932
SMIM12	ENSG00000163866	-0.00527059	0.947933	0.999932
GJA4	ENSG00000187513	-0.127629	0.433054	0.999932
TMEM35B	ENSG00000243749	-0.0908408	0.452338	0.999932
ZMYM6	ENSG00000163867	-0.048164	0.615041	0.999932
ZMYM1	ENSG00000197056	-0.0501538	0.649148	0.999932
SFPQ	ENSG00000116560	-0.0431659	0.643227	0.999932
ZMYM4	ENSG00000146463	-0.00371845	0.964164	0.999932
KIAA0319L	ENSG00000142687	0.0610364	0.438624	0.999932
NCDN	ENSG00000020129	-0.226953	0.106055	0.999932
PSMB2	ENSG00000126067	-0.0931002	0.182115	0.999932
C1orf216	ENSG00000142686	0.0152629	0.900236	0.999932
CLSPN	ENSG00000092853	-0.225181	0.119628	0.999932
AGO4	ENSG00000134698	0.0148067	0.865023	0.999932
AGO1	ENSG00000092847	-0.00220763	0.971551	0.999932
AGO3	ENSG00000126070	-0.0349167	0.703658	0.999932
ADPRS	ENSG00000116863	0.0453281	0.622243	0.999932
COL8A2	ENSG00000171812	0.0563698	0.773531	0.999932
TRAPPC3	ENSG00000054116	0.0232201	0.743327	0.999932
MAP7D1	ENSG00000116871	0.108525	0.179672	0.999932
THRAP3	ENSG00000054118	-0.0808168	0.263836	0.999932
SH3D21	ENSG00000214193	0.168084	0.222056	0.999932
EVA1B	ENSG00000142694	0.269956	0.0981246	0.999932
STK40	ENSG00000196182	-0.0249402	0.754009	0.999932
LSM10	ENSG00000181817	0.0512449	0.55156	0.999932
OSCP1	ENSG00000116885	-0.0318989	0.863509	0.999932
MRPS15	ENSG00000116898	-0.00564559	0.945333	0.999932
CSF3R	ENSG00000119535	-0.255111	0.210298	0.999932
GRIK3	ENSG00000163873	-0.146958	0.478478	0.999932
ZC3H12A	ENSG00000163874	-0.082482	0.541749	0.999932
MEAF6	ENSG00000163875	-0.0301895	0.633338	0.999932
SNIP1	ENSG00000163877	0.0184934	0.79163	0.999932
DNALI1	ENSG00000163879	-0.254008	0.186906	0.999932
GNL2	ENSG00000134697	-0.0796232	0.40147	0.999932
AIRIM	ENSG00000116922	-0.134233	0.187887	0.999932
CDCA8	ENSG00000134690	-0.27964	0.0196438	0.999932
EPHA10	ENSG00000183317	-0.187823	0.11177	0.999932
MANEAL	ENSG00000185090	-0.20595	0.149188	0.999932
YRDC	ENSG00000196449	-0.0354423	0.787144	0.999932
C1orf122	ENSG00000197982	0.162667	0.220353	0.999932
MTF1	ENSG00000188786	0.00842146	0.916138	0.999932
INPP5B	ENSG00000204084	0.0016579	0.983203	0.999932
SF3A3	ENSG00000183431	-0.125958	0.0822163	0.999932
FHL3	ENSG00000183386	-0.0388395	0.786765	0.999932
UTP11	ENSG00000183520	-0.0621752	0.396028	0.999932
RRAGC	ENSG00000116954	0.156381	0.0683965	0.999932
MYCBP	ENSG00000214114	0.0363639	0.70748	0.999932
RHBDL2	ENSG00000158315	-0.194037	0.516119	0.999932
AKIRIN1	ENSG00000174574	-0.0289081	0.68431	0.999932
NDUFS5	ENSG00000168653	0.0859602	0.4329	0.999932
MACF1	ENSG00000127603	-0.0501892	0.583459	0.999932
BMP8A	ENSG00000183682	0.198981	0.398607	0.999932
PABPC4	ENSG00000090621	-0.0231297	0.765736	0.999932
HEYL	ENSG00000163909	-0.10452	0.446621	0.999932
HPCAL4	ENSG00000116983	-0.546797	0.216263	0.999932
PPIE	ENSG00000084072	-0.0439902	0.605226	0.999932
BMP8B	ENSG00000116985	0.0150383	0.9335	0.999932
OXCT2	ENSG00000198754	-0.0799829	0.633426	0.999932
TRIT1	ENSG00000043514	-0.218619	0.0204908	0.999932
MYCL	ENSG00000116990	-0.0288739	0.739918	0.999932
MFSD2A	ENSG00000168389	-0.198377	0.292283	0.999932
CAP1	ENSG00000131236	-0.00648615	0.935809	0.999932
PPT1	ENSG00000131238	-0.00613954	0.946364	0.999932
RLF	ENSG00000117000	0.0429488	0.582006	0.999932
ZMPSTE24	ENSG00000084073	-0.0202005	0.835028	0.999932
COL9A2	ENSG00000049089	-0.300749	0.21843	0.999932
SMAP2	ENSG00000084070	-0.0733646	0.335304	0.999932
ZFP69B	ENSG00000187801	-0.320184	0.108486	0.999932
ZFP69	ENSG00000187815	-0.0292566	0.781883	0.999932
EXO5	ENSG00000164002	0.010727	0.910538	0.999932
ZNF684	ENSG00000117010	0.0259096	0.845665	0.999932
RIMS3	ENSG00000117016	-0.0706647	0.602943	0.999932
NFYC	ENSG00000066136	-0.0332597	0.590203	0.999932
KCNQ4	ENSG00000117013	-0.198926	0.307256	0.999932
CITED4	ENSG00000179862	0.0239603	0.90748	0.999932
CTPS1	ENSG00000171793	-0.121495	0.269774	0.999932
SCMH1	ENSG00000010803	0.0103287	0.893529	0.999932
EDN2	ENSG00000127129	0.307321	0.220251	0.999932
HIVEP3	ENSG00000127124	-0.0101043	0.953276	0.999932
GUCA2B	ENSG00000044012	0.365532	0.0853669	0.999932
GUCA2A	ENSG00000197273	0.111858	0.594867	0.999932
FOXJ3	ENSG00000198815	0.110609	0.308769	0.999932
RIMKLA	ENSG00000177181	-0.266275	0.243122	0.999932
ZMYND12	ENSG00000066185	0.0448941	0.774935	0.999932
PPCS	ENSG00000127125	0.0312586	0.701405	0.999932
CCDC30	ENSG00000186409	0.152542	0.34769	0.999932
PPIH	ENSG00000171960	-0.0360463	0.769191	0.999932
YBX1	ENSG00000065978	-0.0767934	0.488707	0.999932
P3H1	ENSG00000117385	-0.0283752	0.800767	0.999932
C1orf50	ENSG00000164008	0.00762633	0.932918	0.999932
SVBP	ENSG00000177868	0.113011	0.294955	0.999932
ERMAP	ENSG00000164010	-0.00582698	0.94662	0.999932
ZNF691	ENSG00000164011	-0.12044	0.248258	0.999932
SLC2A1	ENSG00000117394	-0.22715	0.203651	0.999932
EBNA1BP2	ENSG00000117395	-0.14194	0.220973	0.999932
TMEM125	ENSG00000179178	0.0418214	0.687013	0.999932
C1orf210	ENSG00000253313	-0.00751705	0.925736	0.999932
TIE1	ENSG00000066056	-0.112728	0.367708	0.999932
CDC20	ENSG00000117399	-0.368976	0.00635535	0.999932
ELOVL1	ENSG00000066322	-0.00731502	0.937951	0.999932
MED8	ENSG00000159479	-0.00628711	0.94329	0.999932
SZT2	ENSG00000198198	-0.0434597	0.623138	0.999932
HYI	ENSG00000178922	0.189858	0.156955	0.999932
PTPRF	ENSG00000142949	0.0818972	0.503463	0.999932
KDM4A	ENSG00000066135	-0.0221646	0.783106	0.999932
ST3GAL3	ENSG00000126091	0.0179283	0.896044	0.999932
IPO13	ENSG00000117408	0.012957	0.858363	0.999932
DPH2	ENSG00000132768	-0.182314	0.0432592	0.999932
ATP6V0B	ENSG00000117410	0.162357	0.232331	0.999932
B4GALT2	ENSG00000117411	-0.0438784	0.63943	0.999932
CCDC24	ENSG00000159214	0.125765	0.349315	0.999932
SLC6A9	ENSG00000196517	-0.10477	0.535229	0.999932
DMAP1	ENSG00000178028	-0.0168026	0.860776	0.999932
ERI3	ENSG00000117419	-0.0850289	0.294208	0.999932
RNF220	ENSG00000187147	-0.00482817	0.947208	0.999932
TMEM53	ENSG00000126106	0.0130418	0.906121	0.999932
KIF2C	ENSG00000142945	-0.288011	0.0232218	0.999932
RPS8	ENSG00000142937	0.00991725	0.942968	0.999932
BEST4	ENSG00000142959	0.11513	0.514106	0.999932
PLK3	ENSG00000173846	-0.100719	0.462793	0.999932
BTBD19	ENSG00000222009	-0.0259714	0.862359	0.999932
EIF2B3	ENSG00000070785	-0.0589377	0.578768	0.999932
HECTD3	ENSG00000126107	0.0489636	0.69478	0.999932
UROD	ENSG00000126088	0.0289725	0.727624	0.999932
ZSWIM5	ENSG00000162415	0.075109	0.485683	0.999932
HPDL	ENSG00000186603	-0.36886	0.0231316	0.999932
MUTYH	ENSG00000132781	-0.0732731	0.498925	0.999932
TOE1	ENSG00000132773	-0.0154278	0.869286	0.999932
TESK2	ENSG00000070759	0.0363494	0.77548	0.999932
CCDC163	ENSG00000280670	-0.29156	0.0338073	0.999932
MMACHC	ENSG00000132763	-0.166633	0.0613577	0.999932
PRDX1	ENSG00000117450	0.0349122	0.749033	0.999932
AKR1A1	ENSG00000117448	0.131918	0.146106	0.999932
NASP	ENSG00000132780	-0.0786231	0.464744	0.999932
GPBP1L1	ENSG00000159592	0.00819786	0.902144	0.999932
TMEM69	ENSG00000159596	0.0511307	0.515508	0.999932
IPP	ENSG00000197429	-0.0218894	0.797953	0.999932
MAST2	ENSG00000086015	0.0565542	0.60307	0.999932
PIK3R3	ENSG00000117461	-0.123136	0.304984	0.999932
TSPAN1	ENSG00000117472	-0.0664893	0.80631	0.999932
POMGNT1	ENSG00000085998	0.0203961	0.768374	0.999932
RAD54L	ENSG00000085999	-0.243534	0.0880477	0.999932
LRRC41	ENSG00000132128	0.0290297	0.677907	0.999932
UQCRH	ENSG00000173660	0.0336015	0.723105	0.999932
NSUN4	ENSG00000117481	0.0452566	0.528764	0.999932
FAAH	ENSG00000117480	0.0439172	0.651015	0.999932
MKNK1	ENSG00000079277	0.0402469	0.572432	0.999932
MOB3C	ENSG00000142961	-0.0882861	0.327282	0.999932
ATPAF1	ENSG00000123472	-0.0173434	0.783051	0.999932
EFCAB14	ENSG00000159658	0.0513858	0.516302	0.999932
CYP4B1	ENSG00000142973	0.689699	0.0071041	0.999932
CYP4A11	ENSG00000187048	0.000713986	0.997775	0.999932
CYP4X1	ENSG00000186377	0.119063	0.701503	0.999932
PDZK1IP1	ENSG00000162366	-0.0172662	0.927882	0.999932
TAL1	ENSG00000162367	-0.17289	0.309369	0.999932
STIL	ENSG00000123473	-0.163335	0.165359	0.999932
CMPK1	ENSG00000162368	0.0738171	0.394505	0.999932
FOXD2	ENSG00000186564	0.0649017	0.729389	0.999932
TRABD2B	ENSG00000269113	-0.235949	0.235835	0.999932
SLC5A9	ENSG00000117834	0.0330071	0.85268	0.999932
SPATA6	ENSG00000132122	-0.0145865	0.875413	0.999932
BEND5	ENSG00000162373	-0.113425	0.472253	0.999932
FAF1	ENSG00000185104	-0.043401	0.434886	0.999932
CDKN2C	ENSG00000123080	-0.0616664	0.579031	0.999932
RNF11	ENSG00000123091	0.0769118	0.395596	0.999932
TTC39A	ENSG00000085831	-0.0937219	0.59755	0.999932
EPS15	ENSG00000085832	0.0508175	0.514064	0.999932
OSBPL9	ENSG00000117859	-0.0929916	0.317636	0.999932
NRDC	ENSG00000078618	-0.0191218	0.773906	0.999932
RAB3B	ENSG00000169213	-0.171409	0.333241	0.999932
TXNDC12	ENSG00000117862	-0.0393797	0.579438	0.999932
KTI12	ENSG00000198841	-0.00476857	0.958797	0.999932
BTF3L4	ENSG00000134717	-0.00152121	0.988917	0.999932
ZFYVE9	ENSG00000157077	-0.00411178	0.955454	0.999932
CC2D1B	ENSG00000154222	-0.00618395	0.93142	0.999932
ORC1	ENSG00000085840	-0.37784	0.00613221	0.999932
PRPF38A	ENSG00000134748	-0.0695503	0.289418	0.999932
TUT4	ENSG00000134744	-0.103691	0.400744	0.999932
GPX7	ENSG00000116157	-0.25603	0.213158	0.999932
COA7	ENSG00000162377	0.000676988	0.992361	0.999932
ZYG11B	ENSG00000162378	0.10236	0.355154	0.999932
ECHDC2	ENSG00000121310	0.0606753	0.701709	0.999932
SCP2	ENSG00000116171	0.0591534	0.579127	0.999932
PODN	ENSG00000174348	-0.0640956	0.668506	0.999932
SLC1A7	ENSG00000162383	0.0266919	0.883133	0.999932
CPT2	ENSG00000157184	-0.0410221	0.665448	0.999932
CZIB	ENSG00000162384	-0.0286518	0.709906	0.999932
MAGOH	ENSG00000162385	-0.0192146	0.814376	0.999932
LRP8	ENSG00000157193	0.0955573	0.674396	0.999932
NDC1	ENSG00000058804	-0.138407	0.221586	0.999932
YIPF1	ENSG00000058799	0.0393176	0.627015	0.999932
IFT25	ENSG00000081870	0.0123419	0.918659	0.999932
LRRC42	ENSG00000116212	-0.0326408	0.691407	0.999932
TMEM59	ENSG00000116209	0.128676	0.266914	0.999932
TCEANC2	ENSG00000116205	-0.00270581	0.972984	0.999932
CYB5RL	ENSG00000215883	-0.0351506	0.759814	0.999932
MRPL37	ENSG00000116221	-0.0349158	0.669886	0.999932
SSBP3	ENSG00000157216	-0.0838032	0.236131	0.999932
ACOT11	ENSG00000162390	0.044177	0.623459	0.999932
MROH7	ENSG00000184313	0.0638676	0.7996	0.999932
TTC4	ENSG00000243725	-0.112865	0.167327	0.999932
PARS2	ENSG00000162396	-0.225312	0.00838382	0.999932
TTC22	ENSG00000006555	-0.0117536	0.90477	0.999932
CIMAP2	ENSG00000162398	-0.0630363	0.736571	0.999932
DHCR24	ENSG00000116133	-0.0388442	0.781617	0.999932
TMEM61	ENSG00000143001	0.033257	0.818755	0.999932
PCSK9	ENSG00000169174	-0.319369	0.184275	0.999932
USP24	ENSG00000162402	-0.00413061	0.957621	0.999932
PLPP3	ENSG00000162407	-0.01921	0.865353	0.999932
C8A	ENSG00000157131	0.0538025	0.782282	0.999932
DAB1	ENSG00000173406	0.198612	0.195	0.999932
OMA1	ENSG00000162600	-0.111927	0.2366	0.999932
TACSTD2	ENSG00000184292	0.251844	0.424029	0.999932
MYSM1	ENSG00000162601	-0.0220471	0.830713	0.999932
JUN	ENSG00000177606	0.0526342	0.640408	0.999932
FGGY	ENSG00000172456	0.00591117	0.944176	0.999932
HOOK1	ENSG00000134709	0.039062	0.663914	0.999932
CYP2J2	ENSG00000134716	0.130196	0.475071	0.999932
NFIA	ENSG00000162599	0.0252147	0.802057	0.999932
TM2D1	ENSG00000162604	0.03381	0.713236	0.999932
PATJ	ENSG00000132849	-0.08041	0.266616	0.999932
USP1	ENSG00000162607	-0.0171803	0.840741	0.999932
DOCK7	ENSG00000116641	0.0706947	0.459865	0.999932
ATG4C	ENSG00000125703	0.0264962	0.806334	0.999932
ITGB3BP	ENSG00000142856	-0.166299	0.23064	0.999932
ALG6	ENSG00000088035	-0.0766797	0.545794	0.999932
EFCAB7	ENSG00000203965	-0.0547697	0.679489	0.999932
PGM1	ENSG00000079739	-0.0241947	0.747198	0.999932
ROR1	ENSG00000185483	-0.201839	0.175982	0.999932
CACHD1	ENSG00000158966	-0.117732	0.348687	0.999932
RAVER2	ENSG00000162437	0.0607838	0.394383	0.999932
JAK1	ENSG00000162434	0.0112673	0.897947	0.999932
AK4	ENSG00000162433	0.0327191	0.923342	0.999932
DNAJC6	ENSG00000116675	-0.204515	0.290517	0.999932
LEPROT	ENSG00000213625	0.0513928	0.47101	0.999932
LEPR	ENSG00000116678	0.0933446	0.558746	0.999932
PDE4B	ENSG00000184588	-0.0909376	0.497932	0.999932
SGIP1	ENSG00000118473	-0.273206	0.2505	0.999932
DNAI4	ENSG00000152763	-0.148999	0.41119	0.999932
MIER1	ENSG00000198160	0.0493498	0.526553	0.999932
SLC35D1	ENSG00000116704	0.0923931	0.432414	0.999932
IL12RB2	ENSG00000081985	0.228743	0.312786	0.999932
SERBP1	ENSG00000142864	-0.0583591	0.42343	0.999932
GADD45A	ENSG00000116717	0.0903288	0.41686	0.999932
GNG12	ENSG00000172380	0.0487438	0.641682	0.999932
DIRAS3	ENSG00000162595	-0.114212	0.515762	0.999932
WLS	ENSG00000116729	-0.042765	0.666462	0.999932
DEPDC1	ENSG00000024526	-0.331478	0.0176612	0.999932
LRRC40	ENSG00000066557	0.0479748	0.637085	0.999932
SRSF11	ENSG00000116754	-0.00157716	0.98542	0.999932
ANKRD13C	ENSG00000118454	0.0533398	0.518807	0.999932
CTH	ENSG00000116761	0.140655	0.319999	0.999932
PTGER3	ENSG00000050628	-0.0751894	0.671578	0.999932
ZRANB2	ENSG00000132485	-0.0240629	0.828977	0.999932
NEGR1	ENSG00000172260	0.0109217	0.944179	0.999932
FPGT	ENSG00000254685	-0.0991696	0.393496	0.999932
CRYZ	ENSG00000116791	-0.0134538	0.872544	0.999932
TYW3	ENSG00000162623	-0.0772218	0.296776	0.999932
SLC44A5	ENSG00000137968	0.3474	0.434623	0.999932
ACADM	ENSG00000117054	0.0880507	0.481865	0.999932
RABGGTB	ENSG00000137955	0.075632	0.42613	0.999932
ST6GALNAC3	ENSG00000184005	-0.0676839	0.670373	0.999932
ST6GALNAC5	ENSG00000117069	-0.0443369	0.816614	0.999932
PIGK	ENSG00000142892	0.0205595	0.809931	0.999932
AK5	ENSG00000154027	-0.0567551	0.774656	0.999932
ZZZ3	ENSG00000036549	0.0123073	0.870845	0.999932
USP33	ENSG00000077254	0.0196907	0.835376	0.999932
MIGA1	ENSG00000180488	0.115408	0.246485	0.999932
NEXN	ENSG00000162614	-0.0917485	0.582312	0.999932
FUBP1	ENSG00000162613	-0.0510078	0.660787	0.999932
DNAJB4	ENSG00000162616	0.0284696	0.79822	0.999932
GIPC2	ENSG00000137960	0.0760561	0.451439	0.999932
PTGFR	ENSG00000122420	-0.108404	0.639103	0.999932
IFI44L	ENSG00000137959	0.871441	0.0427119	0.999932
IFI44	ENSG00000137965	-0.0170623	0.948616	0.999932
ADGRL4	ENSG00000162618	-0.016616	0.902469	0.999932
ADGRL2	ENSG00000117114	-0.0171387	0.90471	0.999932
TTLL7	ENSG00000137941	-0.258611	0.150068	0.999932
PRKACB	ENSG00000142875	0.122934	0.47264	0.999932
SAMD13	ENSG00000203943	-0.0191136	0.918409	0.999932
RPF1	ENSG00000117133	-0.00642736	0.925763	0.999932
GNG5	ENSG00000174021	-0.0170123	0.846084	0.999932
CTBS	ENSG00000117151	0.152608	0.13195	0.999932
SSX2IP	ENSG00000117155	0.106299	0.400859	0.999932
MCOLN2	ENSG00000153898	0.229324	0.315727	0.999932
MCOLN3	ENSG00000055732	0.0551799	0.705225	0.999932
SYDE2	ENSG00000097096	0.170107	0.283301	0.999932
C1orf52	ENSG00000162642	-0.0200675	0.826806	0.999932
BCL10	ENSG00000142867	-0.0708595	0.473325	0.999932
DDAH1	ENSG00000153904	-0.120245	0.186796	0.999932
CCN1	ENSG00000142871	-0.408556	0.0605859	0.999932
ZNHIT6	ENSG00000117174	-0.150355	0.123597	0.999932
COL24A1	ENSG00000171502	-0.109569	0.610585	0.999932
ODF2L	ENSG00000122417	0.0116346	0.913909	0.999932
CLCA2	ENSG00000137975	0.152767	0.427191	0.999932
CLCA1	ENSG00000016490	-0.121718	0.449518	0.999932
SH3GLB1	ENSG00000097033	0.0755189	0.217149	0.999932
SELENOF	ENSG00000183291	0.0477615	0.618645	0.999932
HS2ST1	ENSG00000153936	0.0216218	0.828774	0.999932
LMO4	ENSG00000143013	0.0931799	0.445107	0.999932
PKN2	ENSG00000065243	0.0580703	0.56829	0.999932
GTF2B	ENSG00000137947	-0.0366165	0.571799	0.999932
KYAT3	ENSG00000137944	-0.0450909	0.668074	0.999932
RBMXL1	ENSG00000213516	-0.06766	0.398476	0.999932
GBP3	ENSG00000117226	-0.1073	0.646127	0.999932
GBP1	ENSG00000117228	-0.122651	0.348329	0.999932
GBP2	ENSG00000162645	-0.0218466	0.83213	0.999932
GBP4	ENSG00000162654	0.0743902	0.564809	0.999932
GBP5	ENSG00000154451	0.251767	0.124472	0.999932
LRRC8B	ENSG00000197147	0.0960339	0.332172	0.999932
LRRC8C	ENSG00000171488	-0.042318	0.757269	0.999932
LRRC8D	ENSG00000171492	0.0595412	0.505875	0.999932
ZNF326	ENSG00000162664	0.0266636	0.767163	0.999932
ZNF644	ENSG00000122482	0.0043403	0.963752	0.999932
CDC7	ENSG00000097046	-0.274005	0.0551489	0.999932
TGFBR3	ENSG00000069702	-0.0822994	0.564098	0.999932
BTBD8	ENSG00000189195	0.0239116	0.879392	0.999932
GLMN	ENSG00000174842	-0.0995006	0.566904	0.999932
RPAP2	ENSG00000122484	-0.0203809	0.787936	0.999932
GFI1	ENSG00000162676	-0.0116524	0.918879	0.999932
EVI5	ENSG00000067208	0.0197922	0.839857	0.999932
RPL5	ENSG00000122406	0.00770203	0.944109	0.999932
DIPK1A	ENSG00000154511	-0.0874293	0.42866	0.999932
MTF2	ENSG00000143033	-0.111043	0.102586	0.999932
TMED5	ENSG00000117500	0.0909206	0.248077	0.999932
CCDC18	ENSG00000122483	-0.140377	0.393194	0.999932
DR1	ENSG00000117505	0.038823	0.587712	0.999932
FNBP1L	ENSG00000137942	0.127924	0.108774	0.999932
BCAR3	ENSG00000137936	0.0718326	0.42037	0.999932
DNTTIP2	ENSG00000067334	-0.0377475	0.539479	0.999932
GCLM	ENSG00000023909	0.323971	0.00595161	0.999932
ABCA4	ENSG00000198691	-0.121271	0.512595	0.999932
ARHGAP29	ENSG00000137962	-0.0466534	0.795365	0.999932
ABCD3	ENSG00000117528	0.00028753	0.99745	0.999932
F3	ENSG00000117525	0.00561233	0.955384	0.999932
SLC44A3	ENSG00000143036	0.0570603	0.609772	0.999932
CNN3	ENSG00000117519	0.063212	0.42271	0.999932
ALG14	ENSG00000172339	-0.0395938	0.675619	0.999932
TLCD4	ENSG00000152078	0.248956	0.0756348	0.999932
TLCD4-RWDD3	ENSG00000271092	0.301287	0.411696	0.999932
RWDD3	ENSG00000122481	0.0340152	0.786615	0.999932
PTBP2	ENSG00000117569	0.0814983	0.579179	0.999932
DPYD	ENSG00000188641	0.129883	0.352928	0.999932
SNX7	ENSG00000162627	0.102329	0.227949	0.999932
PALMD	ENSG00000099260	0.0595115	0.826187	0.999932
FRRS1	ENSG00000156869	0.136542	0.360227	0.999932
AGL	ENSG00000162688	0.0451433	0.697737	0.999932
SLC35A3	ENSG00000117620	0.0220987	0.851532	0.999932
MFSD14A	ENSG00000156875	-0.00477123	0.962774	0.999932
SASS6	ENSG00000156876	-0.023643	0.83884	0.999932
TRMT13	ENSG00000122435	-0.0615385	0.566782	0.999932
DBT	ENSG00000137992	-0.00292202	0.971019	0.999932
RTCA	ENSG00000137996	0.105668	0.171472	0.999932
CDC14A	ENSG00000079335	0.240976	0.0508992	0.999932
VCAM1	ENSG00000162692	0.0487791	0.711839	0.999932
EXTL2	ENSG00000162694	-0.1283	0.41032	0.999932
SLC30A7	ENSG00000162695	0.0355885	0.72017	0.999932
DPH5	ENSG00000117543	-0.0834213	0.348214	0.999932
S1PR1	ENSG00000170989	-0.155177	0.262829	0.999932
RNPC3	ENSG00000185946	-0.00640989	0.961641	0.999932
AMY2B	ENSG00000240038	0.0265968	0.873315	0.999932
PRMT6	ENSG00000198890	-0.118343	0.262091	0.999932
VAV3	ENSG00000134215	-0.0107604	0.922923	0.999932
SLC25A24	ENSG00000085491	0.0119102	0.899208	0.999932
EEIG2	ENSG00000162636	-0.0092969	0.940234	0.999932
HENMT1	ENSG00000162639	-0.0363408	0.753468	0.999932
PRPF38B	ENSG00000134186	0.0111245	0.929495	0.999932
STXBP3	ENSG00000116266	0.108909	0.31674	0.999932
GPSM2	ENSG00000121957	-0.214711	0.0198725	0.999932
CLCC1	ENSG00000121940	-0.0157721	0.809277	0.999932
WDR47	ENSG00000085433	-0.0502255	0.591796	0.999932
TMEM167B	ENSG00000215717	0.0694892	0.491187	0.999932
ELAPOR1	ENSG00000116299	-0.162446	0.151582	0.999932
SARS1	ENSG00000031698	-0.0333329	0.673072	0.999932
CELSR2	ENSG00000143126	-0.177935	0.140889	0.999932
PSRC1	ENSG00000134222	-0.26357	0.0647613	0.999932
SORT1	ENSG00000134243	-0.0193606	0.807783	0.999932
PSMA5	ENSG00000143106	0.0147042	0.879376	0.999932
ATXN7L2	ENSG00000162650	-0.11608	0.366915	0.999932
CYB561D1	ENSG00000174151	0.000304524	0.996652	0.999932
AMIGO1	ENSG00000181754	0.113881	0.441592	0.999932
GNAI3	ENSG00000065135	-0.014543	0.874351	0.999932
AMPD2	ENSG00000116337	0.0125818	0.862176	0.999932
GSTM4	ENSG00000168765	-0.00241707	0.98051	0.999932
GSTM2	ENSG00000213366	-0.0804219	0.50969	0.999932
GSTM1	ENSG00000134184	0.0247124	0.954675	0.999932
GSTM5	ENSG00000134201	-0.065155	0.664771	0.999932
GSTM3	ENSG00000134202	-0.166483	0.326515	0.999932
EPS8L3	ENSG00000198758	0.0389497	0.741513	0.999932
CSF1	ENSG00000184371	-0.0489395	0.623006	0.999932
AHCYL1	ENSG00000168710	0.0328603	0.714964	0.999932
STRIP1	ENSG00000143093	-0.0515191	0.49923	0.999932
KCNC4	ENSG00000116396	-0.182232	0.275673	0.999932
RBM15	ENSG00000162775	0.143211	0.153493	0.999932
SLC16A4	ENSG00000168679	-0.032782	0.816173	0.999932
LAMTOR5	ENSG00000134248	0.0792915	0.393709	0.999932
KCNA2	ENSG00000177301	0.00923818	0.961603	0.999932
KCNA3	ENSG00000177272	-0.0150867	0.930951	0.999932
CD53	ENSG00000143119	0.0366156	0.798269	0.999932
LRIF1	ENSG00000121931	0.0240371	0.795902	0.999932
DRAM2	ENSG00000156171	-0.0070081	0.933391	0.999932
CEPT1	ENSG00000134255	0.0453509	0.537467	0.999932
DENND2D	ENSG00000162777	0.0190919	0.771298	0.999932
CHI3L2	ENSG00000064886	0.233209	0.339681	0.999932
OVGP1	ENSG00000085465	0.0572299	0.736824	0.999932
WDR77	ENSG00000116455	-0.0871112	0.370441	0.999932
ATP5PB	ENSG00000116459	-0.00579214	0.946794	0.999932
C1orf162	ENSG00000143110	-0.0430083	0.821994	0.999932
TMIGD3	ENSG00000121933	-0.0783165	0.804707	0.999932
ADORA3	ENSG00000282608	0.0633479	0.728807	0.999932
RAP1A	ENSG00000116473	0.0743694	0.404664	0.999932
INKA2	ENSG00000197852	-0.0751982	0.524147	0.999932
DDX20	ENSG00000064703	-0.0874363	0.268077	0.999932
KCND3	ENSG00000171385	-0.0902476	0.573226	0.999932
CTTNBP2NL	ENSG00000143079	-0.0306056	0.720183	0.999932
WNT2B	ENSG00000134245	-0.0599501	0.567277	0.999932
ST7L	ENSG00000007341	-0.0299854	0.76209	0.999932
CAPZA1	ENSG00000116489	-0.0408595	0.718141	0.999932
MOV10	ENSG00000155363	0.0152839	0.883008	0.999932
RHOC	ENSG00000155366	0.0865168	0.44371	0.999932
SLC16A1	ENSG00000155380	-0.0383016	0.643282	0.999932
LRIG2	ENSG00000198799	0.0783897	0.352028	0.999932
MAGI3	ENSG00000081026	0.061558	0.57458	0.999932
PHTF1	ENSG00000116793	-0.0274159	0.814501	0.999932
RSBN1	ENSG00000081019	0.0165248	0.854147	0.999932
PTPN22	ENSG00000134242	0.12425	0.407894	0.999932
BCL2L15	ENSG00000188761	0.100226	0.309994	0.999932
AP4B1	ENSG00000134262	-0.0366351	0.69908	0.999932
DCLRE1B	ENSG00000118655	-0.184344	0.0532605	0.999932
HIPK1	ENSG00000163349	-0.00841893	0.936002	0.999932
OLFML3	ENSG00000116774	0.0329212	0.757192	0.999932
TRIM33	ENSG00000197323	0.116082	0.285285	0.999932
BCAS2	ENSG00000116752	0.0154437	0.838425	0.999932
DENND2C	ENSG00000175984	0.131076	0.418719	0.999932
AMPD1	ENSG00000116748	-0.262419	0.149195	0.999932
NRAS	ENSG00000213281	0.0495118	0.542044	0.999932
CSDE1	ENSG00000009307	0.0260258	0.759248	0.999932
SIKE1	ENSG00000052723	0.0689741	0.399524	0.999932
TSPAN2	ENSG00000134198	-0.100808	0.569807	0.999932
VANGL1	ENSG00000173218	-0.123118	0.305304	0.999932
CASQ2	ENSG00000118729	-0.371155	0.236818	0.999932
SLC22A15	ENSG00000163393	0.127378	0.566551	0.999932
ATP1A1	ENSG00000163399	0.0741117	0.557134	0.999932
CD58	ENSG00000116815	0.00316686	0.977014	0.999932
IGSF3	ENSG00000143061	0.18498	0.09673	0.999932
CD2	ENSG00000116824	0.107628	0.390732	0.999932
PTGFRN	ENSG00000134247	-0.0200827	0.766505	0.999932
CD101	ENSG00000134256	0.221505	0.173627	0.999932
TTF2	ENSG00000116830	-0.163057	0.0955752	0.999932
TRIM45	ENSG00000134253	-0.071206	0.59725	0.999932
MAN1A2	ENSG00000198162	0.0331886	0.718502	0.999932
TENT5C	ENSG00000183508	0.012703	0.927186	0.999932
GDAP2	ENSG00000196505	0.0841774	0.27356	0.999932
WDR3	ENSG00000065183	-0.147952	0.0793598	0.999932
WARS2	ENSG00000116874	-0.0154034	0.866994	0.999932
ZNF697	ENSG00000143067	0.0750158	0.5805	0.999932
PHGDH	ENSG00000092621	-0.113643	0.588447	0.999932
HMGCS2	ENSG00000134240	-0.104934	0.587532	0.999932
REG4	ENSG00000134193	-0.0261933	0.90708	0.999932
NOTCH2	ENSG00000134250	-0.0455092	0.683482	0.999932
SEC22B	ENSG00000265808	-0.00790707	0.91617	0.999932
NBPF8	ENSG00000270231	-0.290879	0.0893358	0.999932
NBPF26	ENSG00000273136	0.191717	0.316031	0.999932
FAM72B	ENSG00000188610	-0.352533	0.0519107	0.999932
SRGAP2C	ENSG00000171943	0.11791	0.393502	0.999932
NBPF15	ENSG00000266338	-0.115425	0.377134	0.999932
SRGAP2B	ENSG00000196369	-0.00525768	0.967045	0.999932
FAM72D	ENSG00000215784	-0.288522	0.117534	0.999932
NBPF20	ENSG00000162825	0.133529	0.348353	0.999932
GPR89A	ENSG00000117262	0.0054189	0.959841	0.999932
PDZK1	ENSG00000174827	0.121312	0.405677	0.999932
CD160	ENSG00000117281	0.302642	0.123866	0.999932
RNF115	ENSG00000265491	-0.0245445	0.738371	0.999932
POLR3C	ENSG00000186141	-0.038921	0.596537	0.999932
NUDT17	ENSG00000186364	-0.0897838	0.639031	0.999932
PIAS3	ENSG00000131788	-0.139826	0.189865	0.999932
ANKRD35	ENSG00000198483	0.117811	0.452083	0.999932
ITGA10	ENSG00000143127	-0.0379743	0.855914	0.999932
PEX11B	ENSG00000131779	-0.0416644	0.642939	0.999932
RBM8A	ENSG00000265241	-0.0111102	0.913321	0.999932
LIX1L	ENSG00000271601	-0.0117548	0.896041	0.999932
POLR3GL	ENSG00000121851	0.0274605	0.796098	0.999932
TXNIP	ENSG00000265972	0.020575	0.859541	0.999932
NBPF10	ENSG00000271425	0.0351426	0.795908	0.999932
NOTCH2NLA	ENSG00000264343	-0.0938487	0.555492	0.999932
NBPF12	ENSG00000268043	0.0844977	0.451266	0.999932
PRKAB2	ENSG00000131791	0.209665	0.0503342	0.999932
FMO5	ENSG00000131781	0.109337	0.37606	0.999932
CHD1L	ENSG00000131778	-0.0457711	0.544741	0.999932
BCL9	ENSG00000116128	-0.184282	0.054709	0.999932
ACP6	ENSG00000162836	-0.0656252	0.520368	0.999932
GJA5	ENSG00000265107	-0.274451	0.1335	0.999932
GPR89B	ENSG00000188092	0.10206	0.361613	0.999932
NBPF11	ENSG00000263956	0.015925	0.883004	0.999932
NBPF14	ENSG00000270629	-0.0927117	0.287876	0.999932
NOTCH2NLB	ENSG00000286019	-0.312723	0.141708	0.999932
NUDT4B	ENSG00000177144	0.0913348	0.372406	0.999932
PDE4DIP	ENSG00000178104	-0.00959669	0.880961	0.999932
NBPF9	ENSG00000269713	-0.0413166	0.613591	0.999932
NOTCH2NLC	ENSG00000286219	-0.282618	0.21752	0.999932
NBPF19	ENSG00000271383	-0.282706	0.0834328	0.999932
H4C14	ENSG00000270882	0.154359	0.575209	0.999932
H2AC19	ENSG00000288859	0.094488	0.594555	0.999932
H4C15	ENSG00000270276	0.262241	0.177998	0.999932
H2BC21	ENSG00000184678	-0.0511143	0.701633	0.999932
BOLA1	ENSG00000178096	0.0331725	0.817576	0.999932
SV2A	ENSG00000159164	-0.160905	0.235393	0.999932
SF3B4	ENSG00000143368	-0.170054	0.277594	0.999932
MTMR11	ENSG00000014914	0.0342237	0.724179	0.999932
OTUD7B	ENSG00000264522	0.0590501	0.485413	0.999932
VPS45	ENSG00000136631	-0.0712692	0.273441	0.999932
PLEKHO1	ENSG00000023902	0.062337	0.544006	0.999932
ANP32E	ENSG00000143401	-0.202184	0.0233386	0.999932
APH1A	ENSG00000117362	0.00116659	0.991568	0.999932
C1orf54	ENSG00000118292	0.211245	0.123795	0.999932
CIART	ENSG00000159208	0.0423204	0.859091	0.999932
MRPS21	ENSG00000266472	0.012573	0.892143	0.999932
PRPF3	ENSG00000117360	-0.0664175	0.429917	0.999932
RPRD2	ENSG00000163125	-0.0209904	0.804607	0.999932
TARS2	ENSG00000143374	-0.113281	0.0725715	0.999932
ECM1	ENSG00000143369	-0.105492	0.347644	0.999932
ADAMTSL4	ENSG00000143382	0.123589	0.483598	0.999932
MCL1	ENSG00000143384	-0.0268062	0.757507	0.999932
ENSA	ENSG00000143420	0.0197559	0.781374	0.999932
GOLPH3L	ENSG00000143457	-0.0357334	0.628303	0.999932
CTSS	ENSG00000163131	-0.0588248	0.595218	0.999932
CTSK	ENSG00000143387	-0.115481	0.332381	0.999932
ARNT	ENSG00000143437	0.0377781	0.574852	0.999932
SETDB1	ENSG00000143379	-0.00234791	0.97391	0.999932
CERS2	ENSG00000143418	0.0799792	0.447804	0.999932
MINDY1	ENSG00000143409	-0.0424089	0.563541	0.999932
PRUNE1	ENSG00000143363	-0.0376214	0.579593	0.999932
C1orf56	ENSG00000143443	-0.192392	0.209836	0.999932
CDC42SE1	ENSG00000197622	0.000840847	0.99091	0.999932
GABPB2	ENSG00000143458	-0.0901461	0.270919	0.999932
SEMA6C	ENSG00000143434	0.0629919	0.665342	0.999932
TNFAIP8L2	ENSG00000163154	-0.03093	0.831917	0.999932
SCNM1	ENSG00000163156	-0.0286666	0.76673	0.999932
LYSMD1	ENSG00000163155	0.0654513	0.545209	0.999932
VPS72	ENSG00000163159	0.0258885	0.714957	0.999932
PIP5K1A	ENSG00000143398	-0.0184379	0.79352	0.999932
PSMD4	ENSG00000159352	-0.0100743	0.898236	0.999932
ZNF687	ENSG00000143373	0.00765037	0.917417	0.999932
PI4KB	ENSG00000143393	-0.0054444	0.930357	0.999932
RFX5	ENSG00000143390	-0.0321775	0.619911	0.999932
SELENBP1	ENSG00000143416	0.0111911	0.888769	0.999932
PSMB4	ENSG00000159377	0.0799744	0.438203	0.999932
POGZ	ENSG00000143442	-0.0188518	0.809638	0.999932
CGN	ENSG00000143375	0.072936	0.519871	0.999932
TUFT1	ENSG00000143367	-0.0214855	0.802053	0.999932
SNX27	ENSG00000143376	0.036318	0.656468	0.999932
CELF3	ENSG00000159409	-0.167765	0.323844	0.999932
MRPL9	ENSG00000143436	-0.0220592	0.790074	0.999932
TDRKH	ENSG00000182134	-0.124988	0.261112	0.999932
RORC	ENSG00000143365	0.0177718	0.853532	0.999932
THEM4	ENSG00000159445	-0.101151	0.33304	0.999932
S100A10	ENSG00000197747	0.0550347	0.646039	0.999932
S100A11	ENSG00000163191	-0.0413336	0.842881	0.999932
S100A9	ENSG00000163220	-0.491773	0.0515899	0.999932
S100A6	ENSG00000197956	0.00186827	0.991191	0.999932
S100A4	ENSG00000196154	0.0674868	0.643518	0.999932
S100A16	ENSG00000188643	-0.0380895	0.762458	0.999932
S100A14	ENSG00000189334	0.169081	0.169946	0.999932
S100A13	ENSG00000189171	0.0200944	0.871485	0.999932
S100A1	ENSG00000160678	-0.578342	0.061414	0.999932
CHTOP	ENSG00000160679	0.0133401	0.840328	0.999932
SNAPIN	ENSG00000143553	0.010032	0.922978	0.999932
ILF2	ENSG00000143621	-0.116966	0.108688	0.999932
NPR1	ENSG00000169418	-0.0355037	0.802722	0.999932
INTS3	ENSG00000143624	-0.108145	0.143909	0.999932
SLC27A3	ENSG00000143554	-0.0523586	0.613083	0.999932
GATAD2B	ENSG00000143614	0.044086	0.614777	0.999932
DENND4B	ENSG00000198837	-0.0398747	0.582627	0.999932
CRTC2	ENSG00000160741	-0.0172492	0.912972	0.999932
SLC39A1	ENSG00000143570	0.0667388	0.346006	0.999932
CREB3L4	ENSG00000143578	0.0302591	0.891923	0.999932
JTB	ENSG00000143543	0.145535	0.282907	0.999932
RAB13	ENSG00000143545	-0.00703894	0.930826	0.999932
RPS27	ENSG00000177954	0.0491375	0.712168	0.999932
TPM3	ENSG00000143549	-0.00437999	0.952116	0.999932
C1orf43	ENSG00000143612	0.0700127	0.47963	0.999932
UBAP2L	ENSG00000143569	-0.126193	0.357327	0.999932
HAX1	ENSG00000143575	-0.0982926	0.272337	0.999932
AQP10	ENSG00000143595	0.293002	0.148483	0.999932
ATP8B2	ENSG00000143515	0.0762975	0.537057	0.999932
IL6R	ENSG00000160712	0.0726328	0.58519	0.999932
SHE	ENSG00000169291	-0.0697697	0.572986	0.999932
UBE2Q1	ENSG00000160714	-0.00188179	0.977964	0.999932
CHRNB2	ENSG00000160716	-0.208326	0.248243	0.999932
ADAR	ENSG00000160710	-0.0106587	0.901352	0.999932
KCNN3	ENSG00000143603	-0.189606	0.154518	0.999932
PMVK	ENSG00000163344	0.188994	0.0942049	0.999932
PBXIP1	ENSG00000163346	0.135961	0.200702	0.999932
PYGO2	ENSG00000163348	0.00353409	0.960126	0.999932
SHC1	ENSG00000160691	-0.0114605	0.884662	0.999932
CKS1B	ENSG00000173207	-0.0754646	0.401384	0.999932
FLAD1	ENSG00000160688	-0.0235789	0.780567	0.999932
ZBTB7B	ENSG00000160685	0.107045	0.290477	0.999932
ADAM15	ENSG00000143537	0.0244373	0.768334	0.999932
EFNA4	ENSG00000243364	-0.00752605	0.93735	0.999932
EFNA3	ENSG00000143590	-0.0243569	0.851593	0.999932
EFNA1	ENSG00000169242	-0.00318086	0.979732	0.999932
SLC50A1	ENSG00000169241	0.079759	0.362614	0.999932
DPM3	ENSG00000179085	0.0756068	0.514266	0.999932
KRTCAP2	ENSG00000163463	0.0126452	0.897318	0.999932
MUC1	ENSG00000185499	-0.308238	0.437888	0.999932
THBS3	ENSG00000169231	-0.0467367	0.679138	0.999932
MTX1	ENSG00000173171	0.00615924	0.953532	0.999932
GBA1	ENSG00000177628	0.0384781	0.690369	0.999932
ENTREP3	ENSG00000160767	0.0296128	0.693859	0.999932
SCAMP3	ENSG00000116521	0.0722366	0.301387	0.999932
CLK2	ENSG00000176444	-0.0581291	0.558616	0.999932
HCN3	ENSG00000143630	0.100388	0.445504	0.999932
PKLR	ENSG00000143627	0.423981	0.0129849	0.999932
FDPS	ENSG00000160752	0.101934	0.291684	0.999932
RUSC1	ENSG00000160753	0.0351638	0.668856	0.999932
ASH1L	ENSG00000116539	0.000561723	0.995418	0.999932
MSTO1	ENSG00000125459	-0.151687	0.146766	0.999932
YY1AP1	ENSG00000163374	-0.0358654	0.630737	0.999932
DAP3	ENSG00000132676	0.00200118	0.978323	0.999932
GON4L	ENSG00000116580	-0.0612731	0.470796	0.999932
SYT11	ENSG00000132718	-0.0789298	0.524716	0.999932
RIT1	ENSG00000143622	-0.00025698	0.997061	0.999932
KHDC4	ENSG00000132680	-0.0419546	0.701017	0.999932
ARHGEF2	ENSG00000116584	-0.0507143	0.590678	0.999932
SSR2	ENSG00000163479	-0.019148	0.8319	0.999932
UBQLN4	ENSG00000160803	-0.0268824	0.750185	0.999932
LAMTOR2	ENSG00000116586	0.00679656	0.957889	0.999932
RAB25	ENSG00000132698	-0.0356562	0.650968	0.999932
MEX3A	ENSG00000254726	-0.228575	0.222995	0.999932
LMNA	ENSG00000160789	-0.00707326	0.933557	0.999932
SEMA4A	ENSG00000196189	-0.150592	0.3238	0.999932
SLC25A44	ENSG00000160785	0.0974492	0.394705	0.999932
PMF1-BGLAP	ENSG00000260238	-0.201419	0.259608	0.999932
PMF1	ENSG00000160783	0.0275098	0.770108	0.999932
PAQR6	ENSG00000160781	0.180044	0.3546	0.999932
SMG5	ENSG00000198952	0.0274602	0.705665	0.999932
TMEM79	ENSG00000163472	0.103513	0.397525	0.999932
GLMP	ENSG00000198715	0.0764765	0.512439	0.999932
CCT3	ENSG00000163468	-0.100669	0.206292	0.999932
RHBG	ENSG00000132677	0.232132	0.422638	0.999932
MEF2D	ENSG00000116604	0.022771	0.812355	0.999932
IQGAP3	ENSG00000183856	-0.341091	0.0153818	0.999932
NAXE	ENSG00000163382	0.108193	0.228501	0.999932
GPATCH4	ENSG00000160818	-0.0266892	0.848365	0.999932
HAPLN2	ENSG00000132702	0.298919	0.187207	0.999932
NES	ENSG00000132688	0.0199177	0.858718	0.999932
ISG20L2	ENSG00000143319	-0.0643568	0.409483	0.999932
METTL25B	ENSG00000143303	-0.00659802	0.942812	0.999932
MRPL24	ENSG00000143314	-0.0627176	0.489972	0.999932
HDGF	ENSG00000143321	0.00908662	0.924851	0.999932
PRCC	ENSG00000143294	-0.0530917	0.509026	0.999932
SH2D2A	ENSG00000027869	0.0307558	0.831907	0.999932
PEAR1	ENSG00000187800	-0.257059	0.0695513	0.999932
ARHGEF11	ENSG00000132694	0.0122538	0.899787	0.999932
ETV3	ENSG00000117036	-0.0269646	0.75573	0.999932
FCRL5	ENSG00000143297	-0.0397384	0.808878	0.999932
FCRL3	ENSG00000160856	0.313608	0.224685	0.999932
FCRL2	ENSG00000132704	-0.161967	0.436488	0.999932
KIRREL1	ENSG00000183853	-0.0548986	0.635508	0.999932
CD1D	ENSG00000158473	-0.0356273	0.69619	0.999932
CD1C	ENSG00000158481	-0.0482958	0.794816	0.999932
CD1E	ENSG00000158488	-0.028334	0.893183	0.999932
MNDA	ENSG00000163563	0.0440843	0.833068	0.999932
PYHIN1	ENSG00000163564	0.00129143	0.993792	0.999932
IFI16	ENSG00000163565	-0.00102561	0.993084	0.999932
AIM2	ENSG00000163568	0.22945	0.242816	0.999932
CADM3	ENSG00000162706	0.0104657	0.952504	0.999932
ACKR1	ENSG00000213088	-0.116412	0.411533	0.999932
FCER1A	ENSG00000179639	0.28969	0.151776	0.999932
DUSP23	ENSG00000158716	0.0881081	0.412107	0.999932
FCRL6	ENSG00000181036	-0.0844886	0.717755	0.999932
SLAMF8	ENSG00000158714	0.00190236	0.990507	0.999932
TAGLN2	ENSG00000158710	-0.00431623	0.963287	0.999932
IGSF9	ENSG00000085552	0.154165	0.425795	0.999932
PIGM	ENSG00000143315	0.00584162	0.948608	0.999932
IGSF8	ENSG00000162729	0.0467039	0.609498	0.999932
ATP1A2	ENSG00000018625	-0.0851659	0.59663	0.999932
PEA15	ENSG00000162734	-0.000955207	0.991488	0.999932
DCAF8	ENSG00000132716	-0.0319669	0.574824	0.999932
PEX19	ENSG00000162735	-0.00871074	0.878622	0.999932
COPA	ENSG00000122218	0.0367765	0.700868	0.999932
NCSTN	ENSG00000162736	0.00924702	0.926298	0.999932
VANGL2	ENSG00000162738	-0.0171793	0.888085	0.999932
SLAMF6	ENSG00000162739	0.0716645	0.577284	0.999932
CD84	ENSG00000066294	0.0134994	0.925063	0.999932
SLAMF1	ENSG00000117090	-0.0519641	0.66461	0.999932
CD48	ENSG00000117091	0.125992	0.315336	0.999932
SLAMF7	ENSG00000026751	-0.0569121	0.67039	0.999932
LY9	ENSG00000122224	-0.0783932	0.602866	0.999932
CD244	ENSG00000122223	0.0387738	0.818132	0.999932
ITLN1	ENSG00000179914	-0.353855	0.0817896	0.999932
ITLN2	ENSG00000158764	-0.465284	0.0678524	0.999932
F11R	ENSG00000158769	0.0938212	0.303577	0.999932
TSTD1	ENSG00000215845	0.143582	0.202951	0.999932
USF1	ENSG00000158773	0.00939939	0.915761	0.999932
ARHGAP30	ENSG00000186517	0.0773035	0.471264	0.999932
NECTIN4	ENSG00000143217	-0.0106851	0.965572	0.999932
KLHDC9	ENSG00000162755	-0.025941	0.876767	0.999932
PFDN2	ENSG00000143256	0.030903	0.758015	0.999932
NIT1	ENSG00000158793	0.0202411	0.817175	0.999932
DEDD	ENSG00000158796	-0.00738048	0.921226	0.999932
UFC1	ENSG00000143222	-0.0147944	0.842921	0.999932
USP21	ENSG00000143258	-0.0848666	0.236367	0.999932
PPOX	ENSG00000143224	-0.0553721	0.633654	0.999932
B4GALT3	ENSG00000158850	-0.0115678	0.872677	0.999932
NDUFS2	ENSG00000158864	-0.0251378	0.766669	0.999932
FCER1G	ENSG00000158869	-0.0398025	0.747713	0.999932
TOMM40L	ENSG00000158882	0.0322844	0.679805	0.999932
NR1I3	ENSG00000143257	-0.0924943	0.698284	0.999932
MPZ	ENSG00000158887	-0.0906937	0.570309	0.999932
SDHC	ENSG00000143252	0.0202027	0.901231	0.999932
FCGR2A	ENSG00000143226	-0.0673487	0.702498	0.999932
HSPA6	ENSG00000173110	-0.287015	0.156684	0.999932
FCGR3A	ENSG00000203747	0.0156817	0.935818	0.999932
FCGR2B	ENSG00000072694	0.0153476	0.927541	0.999932
FCRLA	ENSG00000132185	0.371073	0.22067	0.999932
DUSP12	ENSG00000081721	-0.0707309	0.410512	0.999932
ATF6	ENSG00000118217	-0.0330277	0.589648	0.999932
OLFML2B	ENSG00000162745	-0.0414148	0.818279	0.999932
NOS1AP	ENSG00000198929	-0.00172003	0.991078	0.999932
C1orf226	ENSG00000239887	-0.0601999	0.502915	0.999932
SH2D1B	ENSG00000198574	-0.0117163	0.958249	0.999932
UHMK1	ENSG00000152332	0.095752	0.404129	0.999932
UAP1	ENSG00000117143	-0.0279937	0.696448	0.999932
DDR2	ENSG00000162733	0.0709277	0.539969	0.999932
HSD17B7	ENSG00000132196	-0.00446436	0.971125	0.999932
RGS4	ENSG00000117152	-0.026952	0.882078	0.999932
RGS5	ENSG00000143248	-0.11518	0.326012	0.999932
NUF2	ENSG00000143228	-0.397443	0.00358346	0.999932
PBX1	ENSG00000185630	0.0683075	0.418159	0.999932
LMX1A	ENSG00000162761	0.10503	0.548116	0.999932
MGST3	ENSG00000143198	0.0303225	0.810775	0.999932
ALDH9A1	ENSG00000143149	0.0173032	0.836327	0.999932
TMCO1	ENSG00000143183	0.0427777	0.602205	0.999932
UCK2	ENSG00000143179	-0.0436478	0.579876	0.999932
FAM78B	ENSG00000188859	0.0622829	0.661617	0.999932
POGK	ENSG00000143157	-0.00628353	0.933968	0.999932
TADA1	ENSG00000152382	-0.0165792	0.84269	0.999932
GPA33	ENSG00000143167	0.0529527	0.659456	0.999932
POU2F1	ENSG00000143190	0.0259055	0.776889	0.999932
CD247	ENSG00000198821	0.102084	0.469287	0.999932
CREG1	ENSG00000143162	0.100936	0.332573	0.999932
RCSD1	ENSG00000198771	0.0328368	0.764167	0.999932
MPZL1	ENSG00000197965	0.00799686	0.930638	0.999932
MPC2	ENSG00000143158	0.105858	0.285884	0.999932
DCAF6	ENSG00000143164	-0.0296277	0.649736	0.999932
GPR161	ENSG00000143147	0.0455792	0.706921	0.999932
TIPRL	ENSG00000143155	-0.0136797	0.863587	0.999932
SFT2D2	ENSG00000213064	0.0370399	0.781146	0.999932
TBX19	ENSG00000143178	0.168757	0.216413	0.999932
XCL2	ENSG00000143185	-0.128484	0.619953	0.999932
XCL1	ENSG00000143184	0.245871	0.269477	0.999932
DPT	ENSG00000143196	-0.190796	0.501623	0.999932
ATP1B1	ENSG00000143153	0.0638469	0.589782	0.999932
NME7	ENSG00000143156	-0.0681875	0.584481	0.999932
BLZF1	ENSG00000117475	-0.0841254	0.35056	0.999932
SLC19A2	ENSG00000117479	-0.0844622	0.521358	0.999932
F5	ENSG00000198734	-0.307662	0.182239	0.999932
SELP	ENSG00000174175	-0.207976	0.186998	0.999932
FIRRM	ENSG00000000460	-0.168964	0.262948	0.999932
SELL	ENSG00000188404	0.520712	0.0578365	0.999932
METTL18	ENSG00000171806	0.0484899	0.71469	0.999932
SCYL3	ENSG00000000457	-0.0334971	0.616586	0.999932
KIFAP3	ENSG00000075945	0.0875156	0.431423	0.999932
GORAB	ENSG00000120370	-0.11585	0.307426	0.999932
FMO3	ENSG00000007933	-0.205565	0.257032	0.999932
FMO2	ENSG00000094963	-0.0551332	0.829486	0.999932
FMO1	ENSG00000010932	1.02185	0.00401791	0.999932
FMO4	ENSG00000076258	0.0220873	0.866687	0.999932
PRRC2C	ENSG00000117523	0.00438557	0.973715	0.999932
VAMP4	ENSG00000117533	-0.0265189	0.827758	0.999932
METTL13	ENSG00000010165	-0.0409274	0.605955	0.999932
DNM3	ENSG00000197959	-0.12502	0.500611	0.999932
PIGC	ENSG00000135845	-0.0066511	0.933577	0.999932
SUCO	ENSG00000094975	0.11562	0.261055	0.999932
FASLG	ENSG00000117560	0.224348	0.176254	0.999932
PRDX6	ENSG00000117592	0.0643991	0.557974	0.999932
KLHL20	ENSG00000076321	-0.0413201	0.646183	0.999932
CENPL	ENSG00000120334	-0.0712666	0.635674	0.999932
DARS2	ENSG00000117593	-0.126599	0.162638	0.999932
ZBTB37	ENSG00000185278	0.089175	0.451187	0.999932
RC3H1	ENSG00000135870	0.0874655	0.303388	0.999932
RABGAP1L	ENSG00000152061	0.110144	0.142297	0.999932
CACYBP	ENSG00000116161	-0.040758	0.576239	0.999932
MRPS14	ENSG00000120333	-0.0327356	0.703661	0.999932
TNN	ENSG00000120332	0.0643178	0.768736	0.999932
KIAA0040	ENSG00000235750	-0.0671713	0.395019	0.999932
COP1	ENSG00000143207	0.00882158	0.920954	0.999932
SEC16B	ENSG00000120341	0.0450235	0.746046	0.999932
RASAL2	ENSG00000075391	-0.00160834	0.987173	0.999932
RALGPS2	ENSG00000116191	0.0759958	0.42358	0.999932
ANGPTL1	ENSG00000116194	0.108247	0.453246	0.999932
FAM20B	ENSG00000116199	0.00733475	0.908494	0.999932
TOR3A	ENSG00000186283	-0.0881459	0.299755	0.999932
ABL2	ENSG00000143322	0.0296156	0.745265	0.999932
SOAT1	ENSG00000057252	0.0736443	0.511627	0.999932
AXDND1	ENSG00000162779	0.0497603	0.825314	0.999932
TDRD5	ENSG00000162782	0.122987	0.579576	0.999932
FAM163A	ENSG00000143340	0.0693807	0.688515	0.999932
TOR1AIP2	ENSG00000169905	0.125426	0.22078	0.999932
TOR1AIP1	ENSG00000143337	-0.0541713	0.546566	0.999932
CEP350	ENSG00000135837	0.11062	0.32773	0.999932
QSOX1	ENSG00000116260	-0.0748379	0.477715	0.999932
LHX4	ENSG00000121454	-0.0360289	0.866544	0.999932
ACBD6	ENSG00000230124	-0.0378248	0.670927	0.999932
XPR1	ENSG00000143324	0.120889	0.182071	0.999932
KIAA1614	ENSG00000135835	0.0083155	0.959418	0.999932
STX6	ENSG00000135823	-0.0557778	0.36576	0.999932
MR1	ENSG00000153029	0.0554261	0.448581	0.999932
IER5	ENSG00000162783	0.0675787	0.438898	0.999932
GLUL	ENSG00000135821	-0.0922574	0.475739	0.999932
RNASEL	ENSG00000135828	0.00114634	0.989714	0.999932
RGS16	ENSG00000143333	-0.119335	0.50092	0.999932
DHX9	ENSG00000135829	-0.0403695	0.613704	0.999932
LAMC1	ENSG00000135862	-0.0184568	0.858932	0.999932
LAMC2	ENSG00000058085	-0.0190078	0.936311	0.999932
SMG7	ENSG00000116698	0.10435	0.158646	0.999932
NCF2	ENSG00000116701	0.0526737	0.743606	0.999932
ARPC5	ENSG00000162704	0.00596655	0.9452	0.999932
RGL1	ENSG00000143344	0.0411408	0.663073	0.999932
COLGALT2	ENSG00000198756	0.139077	0.714453	0.999932
TSEN15	ENSG00000198860	-0.109399	0.30007	0.999932
C1orf21	ENSG00000116667	-0.00493456	0.960228	0.999932
EDEM3	ENSG00000116406	-0.0188817	0.886365	0.999932
NIBAN1	ENSG00000135842	-0.171195	0.183519	0.999932
RNF2	ENSG00000121481	0.0194427	0.833534	0.999932
TRMT1L	ENSG00000121486	-0.00867142	0.913361	0.999932
SWT1	ENSG00000116668	0.0662069	0.509121	0.999932
IVNS1ABP	ENSG00000116679	0.0226855	0.777375	0.999932
HMCN1	ENSG00000143341	-0.220268	0.281353	0.999932
TPR	ENSG00000047410	-0.0214555	0.779751	0.999932
ODR4	ENSG00000157181	0.059576	0.515573	0.999932
PTGS2	ENSG00000073756	-0.363213	0.167543	0.999932
PLA2G4A	ENSG00000116711	-0.0201664	0.832012	0.999932
BRINP3	ENSG00000162670	0.119643	0.804453	0.999932
RGS18	ENSG00000150681	0.198116	0.340444	0.999932
RGS1	ENSG00000090104	-0.322685	0.0975154	0.999932
RGS13	ENSG00000127074	-0.186465	0.264903	0.999932
RGS2	ENSG00000116741	0.156077	0.215615	0.999932
UCHL5	ENSG00000116750	-0.0318606	0.696985	0.999932
RO60	ENSG00000116747	0.0586845	0.595889	0.999932
GLRX2	ENSG00000023572	0.101197	0.328648	0.999932
CDC73	ENSG00000134371	0.0245404	0.765485	0.999932
B3GALT2	ENSG00000162630	0.225262	0.188241	0.999932
CFH	ENSG00000000971	-0.00184868	0.988134	0.999932
F13B	ENSG00000143278	0.163642	0.542384	0.999932
ASPM	ENSG00000066279	-0.231643	0.0690339	0.999932
ZBTB41	ENSG00000177888	0.0220076	0.877692	0.999932
DENND1B	ENSG00000213047	0.0870003	0.415729	0.999932
C1orf53	ENSG00000203724	0.159885	0.450343	0.999932
NEK7	ENSG00000151414	0.127609	0.316582	0.999932
PTPRC	ENSG00000081237	0.127271	0.361616	0.999932
NR5A2	ENSG00000116833	0.0224718	0.76031	0.999932
ZNF281	ENSG00000162702	0.023871	0.805738	0.999932
KIF14	ENSG00000118193	-0.371644	0.0255053	0.999932
DDX59	ENSG00000118197	-0.029733	0.727233	0.999932
CAMSAP2	ENSG00000118200	0.118093	0.291177	0.999932
INAVA	ENSG00000163362	0.140256	0.073761	0.999932
KIF21B	ENSG00000116852	0.108857	0.325544	0.999932
TMEM9	ENSG00000116857	0.131839	0.277286	0.999932
LAD1	ENSG00000159166	-0.251888	0.0232328	0.999932
PHLDA3	ENSG00000174307	-0.0857563	0.555904	0.999932
CSRP1	ENSG00000159176	-0.117011	0.155673	0.999932
NAV1	ENSG00000134369	-0.0442496	0.60103	0.999932
IPO9	ENSG00000198700	-0.128322	0.0730807	0.999932
SHISA4	ENSG00000198892	-0.110599	0.511401	0.999932
LMOD1	ENSG00000163431	-0.189317	0.14928	0.999932
TIMM17A	ENSG00000134375	-0.0433267	0.657872	0.999932
RNPEP	ENSG00000176393	0.00550614	0.949849	0.999932
ELF3	ENSG00000163435	-0.0748164	0.366704	0.999932
GPR37L1	ENSG00000170075	-0.228528	0.222774	0.999932
ARL8A	ENSG00000143862	0.0142314	0.869665	0.999932
PTPN7	ENSG00000143851	-0.0296214	0.792876	0.999932
LGR6	ENSG00000133067	-0.111668	0.658008	0.999932
UBE2T	ENSG00000077152	-0.317833	0.0227692	0.999932
PPP1R12B	ENSG00000077157	-0.135453	0.198889	0.999932
KDM5B	ENSG00000117139	0.0455425	0.62393	0.999932
RABIF	ENSG00000183155	-0.0290177	0.669745	0.999932
KLHL12	ENSG00000117153	-0.050363	0.389547	0.999932
ADIPOR1	ENSG00000159346	0.0270705	0.686509	0.999932
CYB5R1	ENSG00000159348	0.0929109	0.219528	0.999932
TMEM183A	ENSG00000163444	-0.0303586	0.627113	0.999932
ADORA1	ENSG00000163485	0.0410235	0.805354	0.999932
BTG2	ENSG00000159388	0.0193027	0.797534	0.999932
FMOD	ENSG00000122176	-0.081781	0.823256	0.999932
PRELP	ENSG00000188783	-0.384393	0.0873242	0.999932
ATP2B4	ENSG00000058668	0.0191499	0.841046	0.999932
LAX1	ENSG00000122188	0.0332593	0.807045	0.999932
ZBED6	ENSG00000257315	0.0886618	0.672819	0.999932
ZC3H11A	ENSG00000058673	-0.0183653	0.769709	0.999932
SNRPE	ENSG00000182004	0.074418	0.618974	0.999932
SOX13	ENSG00000143842	0.0457639	0.615635	0.999932
ETNK2	ENSG00000143845	0.0285791	0.856507	0.999932
KISS1	ENSG00000170498	0.268929	0.205324	0.999932
GOLT1A	ENSG00000174567	0.253567	0.116104	0.999932
PLEKHA6	ENSG00000143850	-0.00547786	0.944108	0.999932
PPP1R15B	ENSG00000158615	0.0164978	0.875625	0.999932
PIK3C2B	ENSG00000133056	0.0853177	0.27529	0.999932
MDM4	ENSG00000198625	0.107109	0.24069	0.999932
LRRN2	ENSG00000170382	-0.246407	0.182082	0.999932
NFASC	ENSG00000163531	-0.133037	0.305185	0.999932
TMEM81	ENSG00000174529	-0.0576824	0.721704	0.999932
RBBP5	ENSG00000117222	-0.05804	0.338337	0.999932
DSTYK	ENSG00000133059	0.0462814	0.583011	0.999932
TMCC2	ENSG00000133069	0.0463839	0.776287	0.999932
NUAK2	ENSG00000163545	0.175721	0.0771582	0.999932
BLACAT1	ENSG00000281406	-0.114958	0.584827	0.999932
CDK18	ENSG00000117266	-0.00783833	0.947485	0.999932
MFSD4A	ENSG00000174514	0.305555	0.398161	0.999932
ELK4	ENSG00000158711	0.105174	0.291715	0.999932
SLC45A3	ENSG00000158715	-0.181886	0.150534	0.999932
NUCKS1	ENSG00000069275	-0.0702747	0.389069	0.999932
RAB29	ENSG00000117280	0.046142	0.607851	0.999932
SLC41A1	ENSG00000133065	-0.188933	0.208497	0.999932
RAB7B	ENSG00000276600	-0.0713508	0.667415	0.999932
CTSE	ENSG00000196188	0.0593936	0.725518	0.999932
RHEX	ENSG00000263961	0.0156036	0.935785	0.999932
AVPR1B	ENSG00000198049	0.0311435	0.867034	0.999932
FAM72A	ENSG00000196550	-0.218261	0.184941	0.999932
SRGAP2	ENSG00000266028	-0.0681119	0.496291	0.999932
IKBKE	ENSG00000263528	-0.113032	0.214667	0.999932
RASSF5	ENSG00000266094	0.116354	0.285101	0.999932
EIF2D	ENSG00000143486	-0.077393	0.268661	0.999932
DYRK3	ENSG00000143479	-0.000466488	0.997457	0.999932
MAPKAPK2	ENSG00000162889	0.0333292	0.566933	0.999932
FCMR	ENSG00000162894	0.0514682	0.793513	0.999932
PIGR	ENSG00000162896	-0.0179186	0.874559	0.999932
FCAMR	ENSG00000162897	-0.0840887	0.505881	0.999932
C1orf116	ENSG00000182795	0.138963	0.0937294	0.999932
PFKFB2	ENSG00000123836	0.0573276	0.586466	0.999932
YOD1	ENSG00000180667	0.0219002	0.85015	0.999932
C4BPB	ENSG00000123843	-0.186849	0.360279	0.999932
CD55	ENSG00000196352	0.105611	0.648716	0.999932
CR2	ENSG00000117322	0.258687	0.53423	0.999932
CR1	ENSG00000203710	0.0675194	0.785655	0.999932
CD46	ENSG00000117335	0.0943389	0.523864	0.999932
CD34	ENSG00000174059	-0.166876	0.163926	0.999932
PLXNA2	ENSG00000076356	0.0293067	0.77066	0.999932
LAMB3	ENSG00000196878	0.235652	0.141192	0.999932
G0S2	ENSG00000123689	0.488374	0.0532583	0.999932
TRAF3IP3	ENSG00000009790	0.0221041	0.854816	0.999932
C1orf74	ENSG00000162757	-0.157336	0.370211	0.999932
IRF6	ENSG00000117595	0.0248721	0.781158	0.999932
UTP25	ENSG00000117597	-0.180028	0.053808	0.999932
SERTAD4	ENSG00000082497	-0.136227	0.597598	0.999932
HHAT	ENSG00000054392	-0.037707	0.727561	0.999932
RCOR3	ENSG00000117625	0.0293422	0.737895	0.999932
TRAF5	ENSG00000082512	0.0187653	0.870144	0.999932
SLC30A1	ENSG00000170385	0.16599	0.135311	0.999932
NEK2	ENSG00000117650	-0.192234	0.0957594	0.999932
LPGAT1	ENSG00000123684	0.213934	0.0974303	0.999932
INTS7	ENSG00000143493	-0.0809246	0.312614	0.999932
DTL	ENSG00000143476	-0.226091	0.0599496	0.999932
PPP2R5A	ENSG00000066027	-0.00567495	0.961714	0.999932
PACC1	ENSG00000065600	-0.0554286	0.658648	0.999932
NENF	ENSG00000117691	0.05115	0.675068	0.999932
ATF3	ENSG00000162772	-0.0204194	0.913387	0.999932
BATF3	ENSG00000123685	0.11429	0.512668	0.999932
NSL1	ENSG00000117697	-0.081032	0.238844	0.999932
TATDN3	ENSG00000203705	-0.0342583	0.720458	0.999932
FLVCR1	ENSG00000162769	0.163032	0.228782	0.999932
ANGEL2	ENSG00000174606	-0.0251905	0.780677	0.999932
RPS6KC1	ENSG00000136643	0.0393043	0.618811	0.999932
PROX1	ENSG00000117707	-0.00630791	0.965929	0.999932
SMYD2	ENSG00000143499	-0.0606738	0.482838	0.999932
PTPN14	ENSG00000152104	-0.0190212	0.899865	0.999932
CENPF	ENSG00000117724	-0.265477	0.0185393	0.999932
KCTD3	ENSG00000136636	0.0109426	0.894022	0.999932
ESRRG	ENSG00000196482	0.15774	0.195676	0.999932
GPATCH2	ENSG00000092978	0.00302223	0.970011	0.999932
RRP15	ENSG00000067533	-0.000503629	0.995535	0.999932
TGFB2	ENSG00000092969	0.108831	0.611191	0.999932
LYPLAL1	ENSG00000143353	0.0666901	0.601499	0.999932
SLC30A10	ENSG00000196660	0.149104	0.27694	0.999932
EPRS1	ENSG00000136628	-0.00329058	0.966838	0.999932
BPNT1	ENSG00000162813	0.134491	0.0947664	0.999932
IARS2	ENSG00000067704	0.0415692	0.694743	0.999932
RAB3GAP2	ENSG00000118873	0.0340452	0.683326	0.999932
MARK1	ENSG00000116141	-0.463666	0.047238	0.999932
C1orf115	ENSG00000162817	0.0803988	0.50805	0.999932
MTARC2	ENSG00000117791	0.0411757	0.728508	0.999932
MTARC1	ENSG00000186205	-0.147528	0.192731	0.999932
HLX	ENSG00000136630	0.25807	0.109922	0.999932
DUSP10	ENSG00000143507	-0.201462	0.184142	0.999932
TAF1A	ENSG00000143498	-0.086849	0.540371	0.999932
MIA3	ENSG00000154305	0.00502381	0.953333	0.999932
AIDA	ENSG00000186063	0.00781283	0.921661	0.999932
BROX	ENSG00000162819	0.0467033	0.662296	0.999932
FAM177B	ENSG00000197520	-0.161539	0.499368	0.999932
DISP1	ENSG00000154309	-0.0242983	0.814595	0.999932
TLR5	ENSG00000187554	-0.0496151	0.772347	0.999932
SUSD4	ENSG00000143502	-0.0788674	0.741829	0.999932
CAPN8	ENSG00000203697	-0.29508	0.417711	0.999932
CAPN2	ENSG00000162909	-0.215501	0.14004	0.999932
TP53BP2	ENSG00000143514	-0.0402177	0.585104	0.999932
FBXO28	ENSG00000143756	-0.0128339	0.911888	0.999932
DEGS1	ENSG00000143753	0.117763	0.309165	0.999932
NVL	ENSG00000143748	-0.00888677	0.904922	0.999932
CNIH4	ENSG00000143771	-0.0258906	0.778207	0.999932
WDR26	ENSG00000162923	0.0131519	0.85511	0.999932
DNAH14	ENSG00000185842	0.196822	0.278325	0.999932
LBR	ENSG00000143815	-0.115196	0.282054	0.999932
ENAH	ENSG00000154380	-0.0624594	0.557954	0.999932
SRP9	ENSG00000143742	-0.0585371	0.546468	0.999932
EPHX1	ENSG00000143819	0.0925405	0.514183	0.999932
TMEM63A	ENSG00000196187	-0.117311	0.17536	0.999932
PYCR2	ENSG00000143811	-0.102745	0.203542	0.999932
SDE2	ENSG00000143751	0.0415628	0.637803	0.999932
H3-3A	ENSG00000163041	-0.00189176	0.985016	0.999932
ACBD3	ENSG00000182827	-0.0139948	0.879359	0.999932
MIXL1	ENSG00000185155	-0.036187	0.845128	0.999932
LIN9	ENSG00000183814	-0.0553164	0.55557	0.999932
PARP1	ENSG00000143799	-0.110366	0.120564	0.999932
STUM	ENSG00000203685	-0.037368	0.835803	0.999932
ITPKB	ENSG00000143772	-0.00125343	0.986898	0.999932
PSEN2	ENSG00000143801	0.074409	0.347602	0.999932
COQ8A	ENSG00000163050	-0.0333944	0.715845	0.999932
CDC42BPA	ENSG00000143776	0.0680384	0.425844	0.999932
ZNF678	ENSG00000181450	0.0223314	0.846643	0.999932
SNAP47	ENSG00000143740	-0.017532	0.819794	0.999932
JMJD4	ENSG00000081692	-0.0665931	0.485275	0.999932
WNT9A	ENSG00000143816	-0.206354	0.155317	0.999932
ARF1	ENSG00000143761	-0.0136163	0.852399	0.999932
C1orf35	ENSG00000143793	0.0953362	0.371683	0.999932
MRPL55	ENSG00000162910	0.108579	0.297093	0.999932
GUK1	ENSG00000143774	0.0999126	0.272469	0.999932
IBA57	ENSG00000181873	0.0821543	0.345177	0.999932
OBSCN	ENSG00000154358	-0.039018	0.755425	0.999932
TRIM11	ENSG00000154370	0.0428032	0.596903	0.999932
H2AC25	ENSG00000181218	0.153315	0.376043	0.999932
RNF187	ENSG00000168159	0.013029	0.85881	0.999932
RHOU	ENSG00000116574	0.0843799	0.387991	0.999932
RAB4A	ENSG00000168118	0.0298064	0.716565	0.999932
CCSAP	ENSG00000154429	-0.131707	0.282291	0.999932
NUP133	ENSG00000069248	-0.0387481	0.617873	0.999932
ABCB10	ENSG00000135776	0.110461	0.274576	0.999932
TAF5L	ENSG00000135801	-0.0871153	0.219841	0.999932
URB2	ENSG00000135763	-0.192113	0.159784	0.999932
GALNT2	ENSG00000143641	0.0270917	0.727841	0.999932
PGBD5	ENSG00000177614	0.00219632	0.991653	0.999932
COG2	ENSG00000135775	-0.000452513	0.994748	0.999932
AGT	ENSG00000135744	0.194172	0.182351	0.999932
CAPN9	ENSG00000135773	0.101708	0.571291	0.999932
C1orf198	ENSG00000119280	-0.056576	0.524242	0.999932
TTC13	ENSG00000143643	0.0856884	0.399534	0.999932
ARV1	ENSG00000173409	-0.0505282	0.619866	0.999932
FAM89A	ENSG00000182118	-0.00902157	0.963601	0.999932
C1orf131	ENSG00000143633	-0.00663752	0.939036	0.999932
GNPAT	ENSG00000116906	0.0635144	0.479097	0.999932
EXOC8	ENSG00000116903	0.031547	0.733522	0.999932
SPRTN	ENSG00000010072	-0.136763	0.182864	0.999932
EGLN1	ENSG00000135766	-0.00905002	0.91805	0.999932
TSNAX	ENSG00000116918	-0.0188468	0.796036	0.999932
DISC1	ENSG00000162946	0.0208094	0.888654	0.999932
SIPA1L2	ENSG00000116991	-0.105096	0.253719	0.999932
MAP10	ENSG00000212916	0.0377595	0.798024	0.999932
NTPCR	ENSG00000135778	-0.0704926	0.390153	0.999932
PCNX2	ENSG00000135749	-0.00537198	0.966466	0.999932
MAP3K21	ENSG00000143674	0.0764128	0.374943	0.999932
KCNK1	ENSG00000135750	0.154448	0.211201	0.999932
COA6	ENSG00000168275	-0.00647185	0.95319	0.999932
TARBP1	ENSG00000059588	-0.014012	0.890971	0.999932
IRF2BP2	ENSG00000168264	0.0317554	0.642311	0.999932
TOMM20	ENSG00000173726	0.0330415	0.72053	0.999932
RBM34	ENSG00000188739	0.0487947	0.681297	0.999932
ARID4B	ENSG00000054267	0.035949	0.694631	0.999932
GGPS1	ENSG00000152904	0.0465653	0.5004	0.999932
TBCE	ENSG00000284770	-0.125564	0.308841	0.999932
B3GALNT2	ENSG00000162885	-0.0192713	0.834478	0.999932
GNG4	ENSG00000168243	0.00225577	0.988016	0.999932
LYST	ENSG00000143669	0.0932898	0.315852	0.999932
NID1	ENSG00000116962	-0.0528663	0.67117	0.999932
GPR137B	ENSG00000077585	0.10419	0.284379	0.999932
ERO1B	ENSG00000086619	0.110932	0.387072	0.999932
EDARADD	ENSG00000186197	0.33194	0.101901	0.999932
LGALS8	ENSG00000116977	-0.00906474	0.90438	0.999932
HEATR1	ENSG00000119285	-0.124916	0.218998	0.999932
MTR	ENSG00000116984	-0.0500151	0.546958	0.999932
RYR2	ENSG00000198626	-0.0291002	0.856879	0.999932
CHRM3	ENSG00000133019	0.0368002	0.809879	0.999932
GREM2	ENSG00000180875	-0.164677	0.6653	0.999932
FH	ENSG00000091483	-0.00475058	0.966082	0.999932
KMO	ENSG00000117009	-0.127142	0.518193	0.999932
OPN3	ENSG00000054277	-0.0744726	0.491337	0.999932
CHML	ENSG00000203668	0.0541826	0.656443	0.999932
EXO1	ENSG00000174371	-0.142042	0.27336	0.999932
CEP170	ENSG00000143702	-0.0341271	0.802873	0.999932
SDCCAG8	ENSG00000054282	0.0447476	0.609924	0.999932
AKT3	ENSG00000117020	-0.00616499	0.957414	0.999932
ZBTB18	ENSG00000179456	0.0214334	0.830634	0.999932
ADSS2	ENSG00000035687	0.0182943	0.811157	0.999932
DESI2	ENSG00000121644	-0.063841	0.546329	0.999932
COX20	ENSG00000203667	-0.0117864	0.898496	0.999932
HNRNPU	ENSG00000153187	-0.0923667	0.176048	0.999932
EFCAB2	ENSG00000203666	0.0830577	0.677886	0.999932
KIF26B	ENSG00000162849	-0.0545763	0.834979	0.999932
SMYD3	ENSG00000185420	-0.0299315	0.793005	0.999932
TFB2M	ENSG00000162851	-0.141448	0.260471	0.999932
CNST	ENSG00000162852	0.120586	0.156516	0.999932
SCCPDH	ENSG00000143653	-0.019908	0.861662	0.999932
AHCTF1	ENSG00000153207	0.0582603	0.454593	0.999932
ZNF695	ENSG00000197472	-0.0627883	0.778842	0.999932
ZNF670	ENSG00000277462	-0.0594489	0.757407	0.999932
ZNF669	ENSG00000188295	0.0195461	0.890166	0.999932
ZNF124	ENSG00000196418	-0.0129852	0.898951	0.999932
ZNF496	ENSG00000162714	-0.116786	0.195986	0.999932
NLRP3	ENSG00000162711	0.0071279	0.96542	0.999932
GCSAML	ENSG00000169224	-0.222657	0.284346	0.999932
LYPD8	ENSG00000259823	0.0606918	0.881299	0.999932
SH3BP5L	ENSG00000175137	-0.0411601	0.595634	0.999932
ZNF672	ENSG00000171161	-0.0582246	0.482351	0.999932
ZNF692	ENSG00000171163	-0.0641839	0.635302	0.999932
PGBD2	ENSG00000185220	-0.0744041	0.428124	0.999932
FAM110C	ENSG00000184731	0.109368	0.19333	0.999932
SH3YL1	ENSG00000035115	-0.0330558	0.75981	0.999932
ACP1	ENSG00000143727	0.00462183	0.949002	0.999932
ALKAL2	ENSG00000189292	-0.212988	0.267199	0.999932
TMEM18	ENSG00000151353	0.0599951	0.469883	0.999932
PXDN	ENSG00000130508	-0.0154102	0.902071	0.999932
EIPR1	ENSG00000032389	-0.0740511	0.380271	0.999932
TRAPPC12	ENSG00000171853	-0.0450551	0.51463	0.999932
ADI1	ENSG00000182551	0.14096	0.315972	0.999932
RNASEH1	ENSG00000171865	-0.0926658	0.220718	0.999932
RPS7	ENSG00000171863	-0.021599	0.863559	0.999932
COLEC11	ENSG00000118004	-0.212126	0.184266	0.999932
CMPK2	ENSG00000134326	0.0114882	0.953308	0.999932
RSAD2	ENSG00000134321	-0.0703253	0.844481	0.999932
RNF144A	ENSG00000151692	-0.0546278	0.572609	0.999932
ID2	ENSG00000115738	0.0514753	0.575323	0.999932
KIDINS220	ENSG00000134313	-0.00311066	0.969802	0.999932
MBOAT2	ENSG00000143797	-0.014879	0.896358	0.999932
ASAP2	ENSG00000151693	0.0904177	0.317508	0.999932
ITGB1BP1	ENSG00000119185	-0.0413448	0.615016	0.999932
CPSF3	ENSG00000119203	-0.0153196	0.845981	0.999932
IAH1	ENSG00000134330	0.0578891	0.452313	0.999932
ADAM17	ENSG00000151694	0.0477615	0.487259	0.999932
YWHAQ	ENSG00000134308	0.00620234	0.942533	0.999932
TAF1B	ENSG00000115750	-0.0364875	0.794741	0.999932
GRHL1	ENSG00000134317	-0.267112	0.13344	0.999932
KLF11	ENSG00000172059	0.0422501	0.698266	0.999932
CYS1	ENSG00000205795	0.0601154	0.690147	0.999932
RRM2	ENSG00000171848	-0.305733	0.013814	0.999932
HPCAL1	ENSG00000115756	0.118896	0.223618	0.999932
ODC1	ENSG00000115758	-0.234298	0.0183448	0.999932
NOL10	ENSG00000115761	-0.0235623	0.737397	0.999932
PDIA6	ENSG00000143870	-0.116184	0.165989	0.999932
SLC66A3	ENSG00000162976	0.101822	0.278877	0.999932
ROCK2	ENSG00000134318	0.0590025	0.531285	0.999932
E2F6	ENSG00000169016	-0.0264299	0.817157	0.999932
GREB1	ENSG00000196208	0.106189	0.6219	0.999932
LPIN1	ENSG00000134324	0.0823479	0.437104	0.999932
TRIB2	ENSG00000071575	-0.0286764	0.764151	0.999932
LRATD1	ENSG00000162981	0.096203	0.253181	0.999932
NBAS	ENSG00000151779	0.0470062	0.676352	0.999932
DDX1	ENSG00000079785	-0.0345757	0.623965	0.999932
MYCN	ENSG00000134323	-0.258399	0.157994	0.999932
CYRIA	ENSG00000197872	0.0565644	0.679185	0.999932
SMC6	ENSG00000163029	0.0257286	0.777451	0.999932
GEN1	ENSG00000178295	-0.0349474	0.757241	0.999932
KCNS3	ENSG00000170745	-0.0828542	0.617699	0.999932
RDH14	ENSG00000240857	0.0294887	0.715707	0.999932
OSR1	ENSG00000143867	0.139795	0.429924	0.999932
TTC32	ENSG00000183891	-0.0711854	0.619576	0.999932
WDR35	ENSG00000118965	-0.110118	0.416346	0.999932
LAPTM4A	ENSG00000068697	0.0754871	0.495779	0.999932
SDC1	ENSG00000115884	0.00707753	0.935896	0.999932
PUM2	ENSG00000055917	0.0645292	0.402869	0.999932
RHOB	ENSG00000143878	-0.126251	0.238836	0.999932
HS1BP3	ENSG00000118960	0.128035	0.144551	0.999932
LDAH	ENSG00000118961	-0.0607856	0.549424	0.999932
APOB	ENSG00000084674	0.376293	0.0528307	0.999932
KLHL29	ENSG00000119771	0.106177	0.441429	0.999932
ATAD2B	ENSG00000119778	-0.0171907	0.859152	0.999932
UBXN2A	ENSG00000173960	0.0352007	0.660486	0.999932
WDCP	ENSG00000163026	-0.0622276	0.495585	0.999932
FKBP1B	ENSG00000119782	-0.0733835	0.61241	0.999932
SF3B6	ENSG00000115128	0.105233	0.230318	0.999932
FAM228B	ENSG00000219626	0.0938424	0.561888	0.999932
TP53I3	ENSG00000115129	0.0309317	0.750693	0.999932
ITSN2	ENSG00000198399	0.0745119	0.417784	0.999932
NCOA1	ENSG00000084676	0.101991	0.357969	0.999932
PTRHD1	ENSG00000184924	0.0151725	0.881919	0.999932
CENPO	ENSG00000138092	-0.179959	0.036235	0.999932
ADCY3	ENSG00000138031	-0.0933938	0.368068	0.999932
DNAJC27	ENSG00000115137	-0.0599166	0.610922	0.999932
EFR3B	ENSG00000084710	-0.583072	0.00456631	0.999932
DNMT3A	ENSG00000119772	-0.0502633	0.554371	0.999932
DTNB	ENSG00000138101	-0.144475	0.44769	0.999932
ASXL2	ENSG00000143970	0.037863	0.713472	0.999932
KIF3C	ENSG00000084731	-0.181121	0.152824	0.999932
RAB10	ENSG00000084733	0.0315204	0.698238	0.999932
GAREM2	ENSG00000157833	-0.180848	0.257927	0.999932
HADHA	ENSG00000084754	0.0532718	0.634297	0.999932
HADHB	ENSG00000138029	0.0577589	0.622058	0.999932
SELENOI	ENSG00000138018	0.148457	0.236577	0.999932
KCNK3	ENSG00000171303	-0.058154	0.631769	0.999932
SLC35F6	ENSG00000213699	0.0453819	0.599501	0.999932
CENPA	ENSG00000115163	-0.328031	0.0321872	0.999932
MAPRE3	ENSG00000084764	-0.119896	0.255528	0.999932
TMEM214	ENSG00000119777	-0.0669542	0.365702	0.999932
AGBL5	ENSG00000084693	-0.0933337	0.209271	0.999932
OST4	ENSG00000228474	-0.00332064	0.965948	0.999932
EMILIN1	ENSG00000138080	0.063974	0.515204	0.999932
KHK	ENSG00000138030	0.0928027	0.45803	0.999932
CGREF1	ENSG00000138028	0.107017	0.604473	0.999932
PREB	ENSG00000138073	-0.0407534	0.567065	0.999932
SLC5A6	ENSG00000138074	0.00203118	0.982153	0.999932
ATRAID	ENSG00000138085	0.049011	0.580343	0.999932
CAD	ENSG00000084774	-0.143247	0.118034	0.999932
TRIM54	ENSG00000138100	-0.065187	0.763758	0.999932
MPV17	ENSG00000115204	-0.0261593	0.764469	0.999932
GTF3C2	ENSG00000115207	-0.100939	0.184968	0.999932
EIF2B4	ENSG00000115211	-0.00504945	0.953178	0.999932
SNX17	ENSG00000115234	0.0660096	0.564885	0.999932
ZNF513	ENSG00000163795	0.0616105	0.447472	0.999932
PPM1G	ENSG00000115241	-0.035907	0.709464	0.999932
NRBP1	ENSG00000115216	-0.00400117	0.955216	0.999932
KRTCAP3	ENSG00000157992	0.040027	0.717049	0.999932
IFT172	ENSG00000138002	0.00572825	0.943723	0.999932
FNDC4	ENSG00000115226	-0.496099	0.010983	0.999932
GCKR	ENSG00000084734	-0.0658436	0.803545	0.999932
ZNF512	ENSG00000243943	-0.0707893	0.455671	0.999932
CCDC121	ENSG00000176714	-0.0550601	0.656674	0.999932
GPN1	ENSG00000198522	0.00321996	0.97343	0.999932
SUPT7L	ENSG00000119760	-0.09124	0.199629	0.999932
SLC4A1AP	ENSG00000163798	-0.0435069	0.550776	0.999932
MRPL33	ENSG00000243147	0.0491444	0.618466	0.999932
RBKS	ENSG00000171174	0.0124719	0.916505	0.999932
BABAM2	ENSG00000158019	-0.0735996	0.288683	0.999932
FOSL2	ENSG00000075426	0.0278634	0.764774	0.999932
PLB1	ENSG00000163803	-0.0648916	0.666591	0.999932
PPP1CB	ENSG00000213639	-0.00843842	0.923177	0.999932
TRMT61B	ENSG00000171103	0.0726619	0.444232	0.999932
WDR43	ENSG00000163811	-0.0516637	0.532683	0.999932
CLIP4	ENSG00000115295	0.0668891	0.679113	0.999932
YPEL5	ENSG00000119801	0.13841	0.156367	0.999932
LBH	ENSG00000213626	0.10253	0.366547	0.999932
LCLAT1	ENSG00000172954	0.0237158	0.75682	0.999932
CAPN13	ENSG00000162949	0.159288	0.262957	0.999932
GALNT14	ENSG00000158089	0.268481	0.215375	0.999932
EHD3	ENSG00000013016	-0.178684	0.163347	0.999932
XDH	ENSG00000158125	0.14875	0.295967	0.999932
MEMO1	ENSG00000162959	-0.014889	0.858017	0.999932
DPY30	ENSG00000162961	0.0232153	0.789433	0.999932
SPAST	ENSG00000021574	0.0820538	0.399404	0.999932
SLC30A6	ENSG00000152683	0.0181232	0.833369	0.999932
NLRC4	ENSG00000091106	0.214218	0.320368	0.999932
YIPF4	ENSG00000119820	0.172704	0.117236	0.999932
BIRC6	ENSG00000115760	0.0613276	0.557016	0.999932
TTC27	ENSG00000018699	-0.172172	0.0514846	0.999932
LTBP1	ENSG00000049323	0.00648647	0.95697	0.999932
RASGRP3	ENSG00000152689	-0.00593578	0.966518	0.999932
FAM98A	ENSG00000119812	-0.055745	0.45117	0.999932
CRIM1	ENSG00000150938	0.0114919	0.919282	0.999932
FEZ2	ENSG00000171055	0.0587298	0.482584	0.999932
STRN	ENSG00000115808	0.0625632	0.481506	0.999932
HEATR5B	ENSG00000008869	0.0728762	0.460043	0.999932
GPATCH11	ENSG00000152133	0.00199408	0.983014	0.999932
EIF2AK2	ENSG00000055332	0.0585799	0.615346	0.999932
CEBPZOS	ENSG00000218739	-0.00218726	0.983497	0.999932
CEBPZ	ENSG00000115816	-0.0138462	0.830399	0.999932
NDUFAF7	ENSG00000003509	-0.0788107	0.362653	0.999932
PRKD3	ENSG00000115825	0.0683266	0.544566	0.999932
QPCT	ENSG00000115828	-0.078537	0.545985	0.999932
CDC42EP3	ENSG00000163171	-0.0593091	0.660925	0.999932
RMDN2	ENSG00000115841	0.0728638	0.568662	0.999932
CYP1B1	ENSG00000138061	-0.245429	0.370208	0.999932
ATL2	ENSG00000119787	0.0717179	0.534503	0.999932
HNRNPLL	ENSG00000143889	0.0424455	0.677493	0.999932
GALM	ENSG00000143891	0.0892909	0.395271	0.999932
SRSF7	ENSG00000115875	-0.169029	0.0493976	0.999932
GEMIN6	ENSG00000152147	0.0358239	0.741932	0.999932
DHX57	ENSG00000163214	-0.154674	0.0643026	0.999932
MORN2	ENSG00000188010	-0.0805704	0.602364	0.999932
SOS1	ENSG00000115904	0.110913	0.240029	0.999932
MAP4K3	ENSG00000011566	0.10966	0.222364	0.999932
THUMPD2	ENSG00000138050	-0.128076	0.210932	0.999932
SLC8A1	ENSG00000183023	0.0498316	0.688779	0.999932
PKDCC	ENSG00000162878	-0.125075	0.433489	0.999932
EML4	ENSG00000143924	0.0201967	0.808683	0.999932
COX7A2L	ENSG00000115944	0.0396518	0.668011	0.999932
MTA3	ENSG00000057935	0.0587793	0.332639	0.999932
OXER1	ENSG00000162881	-0.174389	0.354227	0.999932
HAAO	ENSG00000162882	-0.112634	0.482984	0.999932
ZFP36L2	ENSG00000152518	0.0243765	0.800734	0.999932
THADA	ENSG00000115970	-0.0369239	0.649825	0.999932
PLEKHH2	ENSG00000152527	-0.214204	0.176002	0.999932
DYNC2LI1	ENSG00000138036	-0.0020567	0.984543	0.999932
ABCG5	ENSG00000138075	0.146439	0.423294	0.999932
ABCG8	ENSG00000143921	0.216941	0.220983	0.999932
LRPPRC	ENSG00000138095	-0.0156402	0.868509	0.999932
PPM1B	ENSG00000138032	-0.00967332	0.893807	0.999932
SLC3A1	ENSG00000138079	0.183358	0.173034	0.999932
PREPL	ENSG00000138078	-0.0641067	0.456837	0.999932
CAMKMT	ENSG00000143919	-0.018825	0.875813	0.999932
SRBD1	ENSG00000068784	-0.0404746	0.616147	0.999932
PRKCE	ENSG00000171132	-0.0165467	0.867978	0.999932
EPAS1	ENSG00000116016	0.0631043	0.472013	0.999932
ATP6V1E2	ENSG00000250565	-0.0156125	0.936365	0.999932
RHOQ	ENSG00000119729	0.0556878	0.686277	0.999932
PIGF	ENSG00000151665	0.0053722	0.961778	0.999932
CRIPT	ENSG00000119878	0.139456	0.178205	0.999932
SOCS5	ENSG00000171150	-0.00302098	0.975642	0.999932
MCFD2	ENSG00000180398	0.0634073	0.397161	0.999932
TTC7A	ENSG00000068724	0.0709837	0.408482	0.999932
CALM2	ENSG00000143933	0.068068	0.622285	0.999932
EPCAM	ENSG00000119888	0.0721828	0.473635	0.999932
MSH2	ENSG00000095002	-0.0901488	0.452612	0.999932
MSH6	ENSG00000116062	-0.128254	0.15356	0.999932
FBXO11	ENSG00000138081	0.0703854	0.371404	0.999932
FOXN2	ENSG00000170802	0.113486	0.399011	0.999932
PPP1R21	ENSG00000162869	0.00688591	0.944099	0.999932
STON1	ENSG00000243244	-0.142399	0.366757	0.999932
NRXN1	ENSG00000179915	0.0859458	0.649522	0.999932
ASB3	ENSG00000115239	0.0449012	0.666164	0.999932
CHAC2	ENSG00000143942	-0.0554589	0.642786	0.999932
ERLEC1	ENSG00000068912	0.0662528	0.535899	0.999932
PSME4	ENSG00000068878	-0.0126146	0.884189	0.999932
ACYP2	ENSG00000170634	0.00872035	0.942719	0.999932
SPTBN1	ENSG00000115306	0.0466821	0.629364	0.999932
EML6	ENSG00000214595	0.113867	0.490731	0.999932
RTN4	ENSG00000115310	0.100751	0.410035	0.999932
CLHC1	ENSG00000162994	0.143025	0.442511	0.999932
RPS27A	ENSG00000143947	0.122337	0.359774	0.999932
MTIF2	ENSG00000085760	0.00490014	0.937669	0.999932
CCDC88A	ENSG00000115355	0.101475	0.4628	0.999932
CFAP36	ENSG00000163001	-0.0542657	0.632131	0.999932
PPP4R3B	ENSG00000275052	0.0306527	0.686247	0.999932
PNPT1	ENSG00000138035	-0.0881141	0.397025	0.999932
EFEMP1	ENSG00000115380	-0.085009	0.532617	0.999932
VRK2	ENSG00000028116	0.0525914	0.636445	0.999932
FANCL	ENSG00000115392	0.0334239	0.798528	0.999932
BCL11A	ENSG00000119866	0.0798651	0.345507	0.999932
PAPOLG	ENSG00000115421	-0.0693903	0.420855	0.999932
REL	ENSG00000162924	0.0437786	0.701949	0.999932
PUS10	ENSG00000162927	0.0424228	0.639786	0.999932
PEX13	ENSG00000162928	-0.00087963	0.990834	0.999932
SANBR	ENSG00000162929	-0.04874	0.666451	0.999932
C2orf74	ENSG00000237651	0.0784171	0.69603	0.999932
USP34	ENSG00000115464	0.0958963	0.247297	0.999932
XPO1	ENSG00000082898	-0.0908586	0.35534	0.999932
FAM161A	ENSG00000170264	-0.172681	0.31086	0.999932
CCT4	ENSG00000115484	0.0165227	0.852605	0.999932
COMMD1	ENSG00000173163	0.0607276	0.58281	0.999932
B3GNT2	ENSG00000170340	0.0504777	0.57583	0.999932
EHBP1	ENSG00000115504	-0.0681083	0.360778	0.999932
WDPCP	ENSG00000143951	-0.00970619	0.94351	0.999932
MDH1	ENSG00000014641	0.0507458	0.698514	0.999932
UGP2	ENSG00000169764	-0.00879394	0.910378	0.999932
VPS54	ENSG00000143952	0.0332153	0.68538	0.999932
PELI1	ENSG00000197329	0.0409208	0.654802	0.999932
LGALSL	ENSG00000119862	0.10624	0.254179	0.999932
AFTPH	ENSG00000119844	0.0534201	0.435921	0.999932
SERTAD2	ENSG00000179833	0.0464971	0.547093	0.999932
SLC1A4	ENSG00000115902	-0.181355	0.136063	0.999932
CEP68	ENSG00000011523	-0.0770186	0.488658	0.999932
RAB1A	ENSG00000138069	0.0161639	0.839955	0.999932
ACTR2	ENSG00000138071	-0.0288194	0.765605	0.999932
SPRED2	ENSG00000198369	0.165025	0.0965178	0.999932
MEIS1	ENSG00000143995	0.00720103	0.95557	0.999932
ETAA1	ENSG00000143971	0.0132422	0.897355	0.999932
C1D	ENSG00000197223	0.0962398	0.338915	0.999932
DNAAF10	ENSG00000243667	-0.00912165	0.9275	0.999932
PNO1	ENSG00000115946	-0.0782245	0.449756	0.999932
PPP3R1	ENSG00000221823	0.0186443	0.818773	0.999932
CNRIP1	ENSG00000119865	-0.00620021	0.958472	0.999932
PLEK	ENSG00000115956	0.062362	0.6403	0.999932
FBXO48	ENSG00000204923	0.140681	0.226943	0.999932
APLF	ENSG00000169621	0.211724	0.0948458	0.999932
ARHGAP25	ENSG00000163219	-0.0110999	0.924218	0.999932
ANTXR1	ENSG00000169604	-0.0527197	0.689578	0.999932
GFPT1	ENSG00000198380	0.124018	0.209173	0.999932
NFU1	ENSG00000169599	0.0811561	0.44136	0.999932
AAK1	ENSG00000115977	0.18516	0.0459344	0.999932
ANXA4	ENSG00000196975	-0.0740162	0.391238	0.999932
GMCL1	ENSG00000087338	0.0947279	0.233176	0.999932
SNRNP27	ENSG00000124380	0.00453893	0.974519	0.999932
MXD1	ENSG00000059728	0.0570779	0.623957	0.999932
ASPRV1	ENSG00000244617	0.448699	0.239044	0.999932
PCBP1	ENSG00000169564	-0.0157874	0.811571	0.999932
C2orf42	ENSG00000115998	-0.12259	0.158753	0.999932
TIA1	ENSG00000116001	-0.11462	0.177722	0.999932
PCYOX1	ENSG00000116005	0.0733364	0.386666	0.999932
SNRPG	ENSG00000143977	-0.044876	0.659284	0.999932
FAM136A	ENSG00000035141	0.00376586	0.96022	0.999932
TGFA	ENSG00000163235	0.150492	0.158138	0.999932
CLEC4F	ENSG00000152672	0.201291	0.396993	0.999932
CD207	ENSG00000116031	-0.101676	0.609827	0.999932
TEX261	ENSG00000144043	0.0308303	0.650795	0.999932
ANKRD53	ENSG00000144031	-0.169372	0.434308	0.999932
NAGK	ENSG00000124357	0.0204522	0.807298	0.999932
MCEE	ENSG00000124370	-0.072742	0.424562	0.999932
MPHOSPH10	ENSG00000124383	-0.048083	0.713499	0.999932
PAIP2B	ENSG00000124374	-0.000724732	0.995189	0.999932
ZNF638	ENSG00000075292	0.0324126	0.584631	0.999932
DYSF	ENSG00000135636	-0.0383002	0.737598	0.999932
CYP26B1	ENSG00000003137	0.111817	0.606876	0.999932
EXOC6B	ENSG00000144036	0.0292266	0.747411	0.999932
SPR	ENSG00000116096	0.00440088	0.956694	0.999932
EMX1	ENSG00000135638	0.15662	0.395728	0.999932
SFXN5	ENSG00000144040	-0.0232996	0.775367	0.999932
RAB11FIP5	ENSG00000135631	0.00377423	0.97003	0.999932
SMYD5	ENSG00000135632	-0.233593	0.0121553	0.999932
PRADC1	ENSG00000135617	-0.00590298	0.949605	0.999932
CCT7	ENSG00000135624	-0.117837	0.119221	0.999932
FBXO41	ENSG00000163013	0.112501	0.413766	0.999932
ALMS1	ENSG00000116127	0.0172092	0.847271	0.999932
NAT8	ENSG00000144035	-0.360061	0.280816	0.999932
NAT8B	ENSG00000204872	0.123797	0.545761	0.999932
TPRKB	ENSG00000144034	-0.116927	0.239211	0.999932
DUSP11	ENSG00000144048	-0.0408588	0.561235	0.999932
STAMBP	ENSG00000124356	-0.0169784	0.786265	0.999932
ACTG2	ENSG00000163017	-0.193336	0.218591	0.999932
DGUOK	ENSG00000114956	0.0428428	0.622008	0.999932
TET3	ENSG00000187605	0.0897463	0.380979	0.999932
BOLA3	ENSG00000163170	0.0531108	0.602827	0.999932
MOB1A	ENSG00000114978	0.0436663	0.598625	0.999932
MTHFD2	ENSG00000065911	-0.0453953	0.718484	0.999932
DCTN1	ENSG00000204843	-0.0441722	0.558355	0.999932
C2orf81	ENSG00000284308	-0.156461	0.409773	0.999932
WDR54	ENSG00000005448	-0.0510177	0.737531	0.999932
RTKN	ENSG00000114993	0.109354	0.207889	0.999932
INO80B	ENSG00000115274	0.0194235	0.877086	0.999932
INO80B-WBP1	ENSG00000274049	0.0461566	0.81848	0.999932
WBP1	ENSG00000239779	0.0138302	0.902973	0.999932
MOGS	ENSG00000115275	0.0466057	0.605105	0.999932
MRPL53	ENSG00000204822	0.05721	0.569605	0.999932
CCDC142	ENSG00000135637	0.0471962	0.61863	0.999932
TTC31	ENSG00000115282	0.00476381	0.951076	0.999932
LBX2	ENSG00000179528	0.0578304	0.735744	0.999932
PCGF1	ENSG00000115289	-0.0161532	0.870307	0.999932
DQX1	ENSG00000144045	0.0613678	0.561769	0.999932
AUP1	ENSG00000115307	-0.00152224	0.985107	0.999932
HTRA2	ENSG00000115317	0.0960652	0.314691	0.999932
LOXL3	ENSG00000115318	-0.0637395	0.644454	0.999932
DOK1	ENSG00000115325	0.0735351	0.39833	0.999932
SEMA4F	ENSG00000135622	-0.184359	0.234617	0.999932
HK2	ENSG00000159399	-0.104852	0.541661	0.999932
POLE4	ENSG00000115350	0.0314804	0.781667	0.999932
EVA1A	ENSG00000115363	-0.1375	0.452922	0.999932
MRPL19	ENSG00000115364	-0.0844206	0.302964	0.999932
GCFC2	ENSG00000005436	0.000267175	0.998138	0.999932
REG1B	ENSG00000172023	-0.713004	0.140572	0.999932
REG1A	ENSG00000115386	-0.211316	0.293263	0.999932
REG3A	ENSG00000172016	-0.361557	0.0517869	0.999932
SUCLG1	ENSG00000163541	0.0162331	0.869595	0.999932
TRABD2A	ENSG00000186854	-0.173962	0.2519	0.999932
TMSB10	ENSG00000034510	0.0499609	0.705955	0.999932
KCMF1	ENSG00000176407	0.0624765	0.356166	0.999932
TCF7L1	ENSG00000152284	-0.197587	0.179348	0.999932
TGOLN2	ENSG00000152291	0.114605	0.236606	0.999932
RETSAT	ENSG00000042445	0.181239	0.154455	0.999932
ELMOD3	ENSG00000115459	-0.0286402	0.747001	0.999932
CAPG	ENSG00000042493	-0.0335471	0.80957	0.999932
SH2D6	ENSG00000152292	-0.376857	0.0940827	0.999932
MAT2A	ENSG00000168906	-0.202755	0.0595247	0.999932
GGCX	ENSG00000115486	0.0368738	0.59829	0.999932
VAMP8	ENSG00000118640	0.226903	0.0873506	0.999932
VAMP5	ENSG00000168899	0.178624	0.160742	0.999932
RNF181	ENSG00000168894	0.0911675	0.37699	0.999932
TMEM150A	ENSG00000168890	0.0753789	0.43561	0.999932
USP39	ENSG00000168883	-0.0956744	0.12541	0.999932
C2orf68	ENSG00000168887	0.0466784	0.495339	0.999932
ATOH8	ENSG00000168874	0.094571	0.491089	0.999932
ST3GAL5	ENSG00000115525	-0.00770205	0.956981	0.999932
POLR1A	ENSG00000068654	-0.140574	0.117803	0.999932
PTCD3	ENSG00000132300	-0.121962	0.0782088	0.999932
IMMT	ENSG00000132305	-0.0503733	0.526272	0.999932
MRPL35	ENSG00000132313	-0.0942453	0.182013	0.999932
REEP1	ENSG00000068615	-0.183755	0.283235	0.999932
KDM3A	ENSG00000115548	0.0130544	0.889494	0.999932
CHMP3	ENSG00000115561	0.0404294	0.530457	0.999932
RNF103	ENSG00000239305	0.0499345	0.478445	0.999932
RMND5A	ENSG00000153561	0.112517	0.198732	0.999932
CD8A	ENSG00000153563	-0.0370083	0.833834	0.999932
CD8B	ENSG00000172116	-0.146875	0.484007	0.999932
RGPD1	ENSG00000187627	-0.381868	0.162761	0.999932
PLGLB1	ENSG00000183281	0.103392	0.657021	0.999932
RGPD2	ENSG00000185304	-0.274109	0.420926	0.999932
KRCC1	ENSG00000172086	-0.0214724	0.862405	0.999932
FABP1	ENSG00000163586	0.117254	0.613599	0.999932
THNSL2	ENSG00000144115	0.13098	0.621247	0.999932
EIF2AK3	ENSG00000172071	-0.0327899	0.714001	0.999932
RPIA	ENSG00000153574	-0.0926556	0.276829	0.999932
MAL	ENSG00000172005	0.0449909	0.793352	0.999932
MRPS5	ENSG00000144029	0.000625295	0.994647	0.999932
ZNF514	ENSG00000144026	0.119712	0.186746	0.999932
ZNF2	ENSG00000275111	-0.0823649	0.451477	0.999932
ZNF892	ENSG00000233757	-0.0836086	0.567217	0.999932
PROM2	ENSG00000155066	-0.172912	0.266525	0.999932
KCNIP3	ENSG00000115041	0.129251	0.412474	0.999932
FAHD2A	ENSG00000115042	0.0668806	0.512741	0.999932
ANKRD36C	ENSG00000174501	-0.0255125	0.907606	0.999932
GPAT2	ENSG00000186281	-0.401026	0.146396	0.999932
DUSP2	ENSG00000158050	-0.145327	0.488612	0.999932
STARD7	ENSG00000084090	-0.0107249	0.879849	0.999932
TMEM127	ENSG00000135956	0.0396234	0.578825	0.999932
CIAO1	ENSG00000144021	0.0146062	0.798849	0.999932
SNRNP200	ENSG00000144028	-0.0631356	0.471595	0.999932
ITPRIPL1	ENSG00000198885	0.0765651	0.604892	0.999932
NCAPH	ENSG00000121152	-0.298158	0.0206088	0.999932
NEURL3	ENSG00000163121	0.142014	0.57037	0.999932
ARID5A	ENSG00000196843	0.0401446	0.713736	0.999932
KANSL3	ENSG00000114982	0.0177016	0.767282	0.999932
LMAN2L	ENSG00000114988	0.00478728	0.954296	0.999932
CNNM4	ENSG00000158158	-0.14142	0.0865287	0.999932
CNNM3	ENSG00000168763	0.0388452	0.675509	0.999932
ANKRD39	ENSG00000213337	0.0220908	0.829011	0.999932
SEMA4C	ENSG00000168758	-0.0832559	0.402263	0.999932
FAHD2B	ENSG00000144199	0.0042796	0.978044	0.999932
ANKRD36	ENSG00000135976	-0.0899766	0.642737	0.999932
ANKRD36B	ENSG00000196912	-0.206023	0.289292	0.999932
COX5B	ENSG00000135940	0.195212	0.0815413	0.999932
ACTR1B	ENSG00000115073	0.0636049	0.441688	0.999932
ZAP70	ENSG00000115085	0.0373841	0.800521	0.999932
TMEM131	ENSG00000075568	0.0193246	0.796097	0.999932
INPP4A	ENSG00000040933	-0.114379	0.253256	0.999932
COA5	ENSG00000183513	0.101784	0.286836	0.999932
UNC50	ENSG00000115446	0.0459146	0.597403	0.999932
MGAT4A	ENSG00000071073	0.122058	0.19928	0.999932
CRACDL	ENSG00000196872	0.0158181	0.852918	0.999932
TSGA10	ENSG00000135951	0.069211	0.59145	0.999932
C2orf15	ENSG00000273045	0.0179286	0.867653	0.999932
LIPT1	ENSG00000144182	-0.0583442	0.570521	0.999932
MITD1	ENSG00000158411	-0.0967116	0.387217	0.999932
MRPL30	ENSG00000185414	-0.0323175	0.659319	0.999932
TXNDC9	ENSG00000115514	-0.00964449	0.919533	0.999932
EIF5B	ENSG00000158417	0.0446591	0.744094	0.999932
REV1	ENSG00000135945	0.0755329	0.30132	0.999932
AFF3	ENSG00000144218	0.0894796	0.569731	0.999932
LONRF2	ENSG00000170500	-0.113597	0.746135	0.999932
CHST10	ENSG00000115526	-0.0948837	0.599078	0.999932
PDCL3	ENSG00000115539	-0.0297175	0.777067	0.999932
NPAS2	ENSG00000170485	-0.23375	0.0567569	0.999932
RPL31	ENSG00000071082	0.0894226	0.550915	0.999932
TBC1D8	ENSG00000204634	0.09308	0.32122	0.999932
CNOT11	ENSG00000158435	-0.0353745	0.64683	0.999932
RNF149	ENSG00000163162	0.0718663	0.389111	0.999932
MAP4K4	ENSG00000071054	-0.00378103	0.971648	0.999932
IL1R1	ENSG00000115594	-0.0674305	0.599866	0.999932
IL1RL1	ENSG00000115602	-0.264011	0.211732	0.999932
IL18R1	ENSG00000115604	0.0941198	0.587631	0.999932
IL18RAP	ENSG00000115607	0.135055	0.416237	0.999932
SLC9A4	ENSG00000180251	-0.386264	0.574551	0.999932
SLC9A2	ENSG00000115616	0.159614	0.262658	0.999932
MFSD9	ENSG00000135953	0.0488463	0.487612	0.999932
TMEM182	ENSG00000170417	0.0106176	0.94354	0.999932
MRPS9	ENSG00000135972	-0.0517612	0.57613	0.999932
TGFBRAP1	ENSG00000135966	0.00429696	0.952671	0.999932
C2orf49	ENSG00000135974	0.0150889	0.85457	0.999932
FHL2	ENSG00000115641	0.191855	0.187268	0.999932
NCK2	ENSG00000071051	0.00920188	0.928233	0.999932
ECRG4	ENSG00000119147	0.0636526	0.832063	0.999932
UXS1	ENSG00000115652	-0.0441357	0.61998	0.999932
RGPD3	ENSG00000153165	0.543293	0.0908463	0.999932
RGPD4	ENSG00000196862	0.11127	0.745128	0.999932
SULT1C3	ENSG00000196228	-1.27404	0.014948	0.999932
SULT1C2	ENSG00000198203	-0.685244	0.0127372	0.999932
SULT1C4	ENSG00000198075	-0.251222	0.266848	0.999932
GCC2	ENSG00000135968	-0.00761433	0.945891	0.999932
LIMS1	ENSG00000169756	0.0231428	0.751655	0.999932
RANBP2	ENSG00000153201	0.0139047	0.871166	0.999932
CCDC138	ENSG00000163006	-0.0907206	0.572272	0.999932
EDAR	ENSG00000135960	-0.0564553	0.798129	0.999932
SH3RF3	ENSG00000172985	0.0486598	0.674448	0.999932
SEPTIN10	ENSG00000186522	-0.03875	0.599572	0.999932
SOWAHC	ENSG00000198142	0.0518407	0.582236	0.999932
RGPD5	ENSG00000015568	0.148847	0.753508	0.999932
MALL	ENSG00000144063	-0.00809625	0.946094	0.999932
NPHP1	ENSG00000144061	-0.00882214	0.969374	0.999932
MTLN	ENSG00000175701	0.110902	0.39668	0.999932
RGPD6	ENSG00000183054	-0.026873	0.818064	0.999932
BUB1	ENSG00000169679	-0.387504	0.00249003	0.999932
BCL2L11	ENSG00000153094	0.0850773	0.504227	0.999932
ANAPC1	ENSG00000153107	-0.109435	0.195772	0.999932
MERTK	ENSG00000153208	-0.0620281	0.591777	0.999932
TMEM87B	ENSG00000153214	0.0339528	0.678531	0.999932
FBLN7	ENSG00000144152	0.188052	0.338258	0.999932
ZC3H8	ENSG00000144161	0.0108443	0.925402	0.999932
ZC3H6	ENSG00000188177	0.0286887	0.780927	0.999932
RGPD8	ENSG00000169629	0.314507	0.133966	0.999932
TTL	ENSG00000114999	-0.0564454	0.534675	0.999932
POLR1B	ENSG00000125630	-0.190937	0.0695188	0.999932
CHCHD5	ENSG00000125611	0.0531962	0.653219	0.999932
SLC20A1	ENSG00000144136	-0.0520925	0.710714	0.999932
CKAP2L	ENSG00000169607	-0.321609	0.0157499	0.999932
IL1B	ENSG00000125538	-0.50261	0.165904	0.999932
IL1RN	ENSG00000136689	-0.187918	0.396035	0.999932
PSD4	ENSG00000125637	-0.0175309	0.792582	0.999932
PAX8	ENSG00000125618	0.118825	0.422188	0.999932
ZNG1B	ENSG00000136682	-0.136633	0.279207	0.999932
RABL2A	ENSG00000144134	-0.0727778	0.518875	0.999932
SLC35F5	ENSG00000115084	0.107499	0.217726	0.999932
ACTR3	ENSG00000115091	0.0109219	0.915599	0.999932
DPP10	ENSG00000175497	-0.318063	0.152625	0.999932
DDX18	ENSG00000088205	-0.0843228	0.327922	0.999932
CCDC93	ENSG00000125633	0.10648	0.141326	0.999932
INSIG2	ENSG00000125629	0.0620953	0.523103	0.999932
STEAP3	ENSG00000115107	0.0450621	0.784277	0.999932
C2orf76	ENSG00000186132	-0.0648798	0.589397	0.999932
DBI	ENSG00000155368	-0.00446842	0.971943	0.999932
TMEM37	ENSG00000171227	0.148366	0.300418	0.999932
SCTR	ENSG00000080293	0.175306	0.213335	0.999932
CFAP221	ENSG00000163075	0.0620663	0.615976	0.999932
TMEM177	ENSG00000144120	0.017192	0.864911	0.999932
PTPN4	ENSG00000088179	0.0336646	0.715188	0.999932
EPB41L5	ENSG00000115109	0.0323861	0.66331	0.999932
TMEM185B	ENSG00000226479	-0.0645345	0.332797	0.999932
RALB	ENSG00000144118	-0.0137781	0.857885	0.999932
INHBB	ENSG00000163083	-0.177701	0.436365	0.999932
GLI2	ENSG00000074047	-0.103445	0.496925	0.999932
TFCP2L1	ENSG00000115112	-0.191297	0.524743	0.999932
CLASP1	ENSG00000074054	-0.0182095	0.800728	0.999932
NIFK	ENSG00000155438	-0.105071	0.214655	0.999932
TSN	ENSG00000211460	-0.0276647	0.708401	0.999932
GYPC	ENSG00000136732	-0.0671073	0.598727	0.999932
BIN1	ENSG00000136717	-0.0213564	0.799352	0.999932
ERCC3	ENSG00000163161	-0.0958398	0.128909	0.999932
MAP3K2	ENSG00000169967	0.212135	0.0471546	0.999932
PROC	ENSG00000115718	0.120847	0.59127	0.999932
IWS1	ENSG00000163166	-0.0298497	0.682443	0.999932
MYO7B	ENSG00000169994	0.132466	0.313473	0.999932
LIMS2	ENSG00000072163	-0.0831217	0.528863	0.999932
WDR33	ENSG00000136709	0.0379539	0.496154	0.999932
SFT2D3	ENSG00000173349	0.0384346	0.73444	0.999932
POLR2D	ENSG00000144231	-0.0493897	0.444301	0.999932
AMMECR1L	ENSG00000144233	-0.0251279	0.719049	0.999932
SAP130	ENSG00000136715	-0.0918505	0.299294	0.999932
UGGT1	ENSG00000136731	0.00686209	0.925107	0.999932
HS6ST1	ENSG00000136720	0.00208295	0.97822	0.999932
SMPD4	ENSG00000136699	-0.12767	0.103567	0.999932
MZT2B	ENSG00000152082	0.204625	0.124409	0.999932
CCDC115	ENSG00000136710	-0.0653073	0.350598	0.999932
IMP4	ENSG00000136718	-0.0688063	0.342807	0.999932
PTPN18	ENSG00000072135	0.00386175	0.977504	0.999932
AMER3	ENSG00000178171	0.105585	0.512634	0.999932
FAM168B	ENSG00000152102	0.0233858	0.701076	0.999932
PLEKHB2	ENSG00000115762	0.0408563	0.688071	0.999932
MZT2A	ENSG00000173272	0.147504	0.256509	0.999932
GPR39	ENSG00000183840	-0.113782	0.213406	0.999932
NCKAP5	ENSG00000176771	0.0589316	0.679734	0.999932
MGAT5	ENSG00000152127	0.0939893	0.217358	0.999932
CCNT2	ENSG00000082258	0.0548926	0.555472	0.999932
RAB3GAP1	ENSG00000115839	0.0592518	0.323213	0.999932
ZRANB3	ENSG00000121988	-0.0638159	0.651581	0.999932
R3HDM1	ENSG00000048991	-0.072296	0.546888	0.999932
UBXN4	ENSG00000144224	0.0127253	0.855571	0.999932
LCT	ENSG00000115850	-0.07637	0.861757	0.999932
MCM6	ENSG00000076003	-0.195909	0.0806359	0.999932
DARS1	ENSG00000115866	-0.0131973	0.890273	0.999932
CXCR4	ENSG00000121966	0.0654777	0.727393	0.999932
HNMT	ENSG00000150540	-0.0606074	0.519806	0.999932
SPOPL	ENSG00000144228	0.10264	0.317218	0.999932
KYNU	ENSG00000115919	0.243837	0.23024	0.999932
ARHGAP15	ENSG00000075884	-0.00358733	0.976731	0.999932
GTDC1	ENSG00000121964	0.0109989	0.888853	0.999932
ZEB2	ENSG00000169554	0.0242705	0.847893	0.999932
ACVR2A	ENSG00000121989	0.178923	0.0331742	0.999932
ORC4	ENSG00000115947	0.0107026	0.909158	0.999932
[truncated: 12,153 more rows]

## Sheet: IMO only vs NNN_5 DEGs
Name	Identifier	IMO only vs. NNN - Log fold change	IMO only vs. NNN - FDR p-value
PCSK9	ENSG00000169174	-1.44964	0.0249614
UGT1A8	ENSG00000242366	-1.43657	0.0249614
SPINK4	ENSG00000122711	-1.60661	0.0249614
AURKA	ENSG00000087586	-0.722122	0.0914652
LTF	ENSG00000012223	1.74883	0.0999163

## Sheet: SIBO vs non-SIBO_1 DEG
Name	Identifier	SIBO vs. non-SIBO - Log fold change	SIBO vs. non-SIBO - FDR p-value
SLC30A2	ENSG00000158014	2.02524	0.0625521

## Sheet: SIBO only vs NNN_3 DEGs
Name	Identifier	SIBO only vs. NNN - Log fold change	SIBO only vs. NNN - FDR p-value
POMZP3	ENSG00000146707	-1.3306	0.00377875
HAS3	ENSG00000103044	-1.17466	0.0334644
TANGO6	ENSG00000103047	-0.659135	0.0362974
