# Supplementary material for: Transcriptomics profiles in intestinal sulfide overproduction, small intestinal bacterial overgrowth, and intestinal methanogen overgrowth
Source: mSystems. 2026 Jun 29;11(7):e00458-26. doi: 10.1128/msystems.00458-26 (PMC13386965; doi:10.1128/msystems.00458-26)
Supplement: File S3 — Percentage of reads mapped to the human and rat reference genomes. [file msystems.00458-26-s0005.xlsx]

## Sheet: Desulfo and fuso vs control
File S3: Percentage of reads mapped to the human and rat reference genomes
Sample name	Paired, mapped pairs (%)
1A-control	78.88
1B-control	76.35
2A-control	90.11
2B-control	85.58
3A-control	87.03
3B-control	88.7
4A-control	88.12
4B-control	90.07
5A-desulfo	88.34
5B-desulfo	75.35
6A-desulfo	86.84
6B-desulfo	85.64
7A-desulfo	87.37
7B-desulfo	77.78
8A-desulfo	87.66
8B-desulfo	84.93
9A-desulfo	83.23
9B-desulfo	91.92
10A-desulfo	83.2
10B-desulfo	82.51
11B-desulfo	84.8
12A-desulfo	87
12B-desulfo	85.37
13A-fuso	86.12
13B-fuso	89.72
14A-fuso	85.63
14B-fuso	86.66
15A-fuso	87.73
15B-fuso	92.11
16A-fuso	84.38
16B-fuso	54.38
17A-fuso	87.29
17B-fuso	87.12
18A-fuso	89.52
18B-fuso	82.5
19A-fuso	90.65
20A-fuso	87.28
20B-fuso	75.98
19B-fuso	87.01
Minimum	54.38
Median	86.84
Maximum	92.11
Mean	84.89
Standard deviation	6.51

## Sheet: E. coli K12 and BL21 vs control
Sample name	Paired, mapped pairs (%)
1A_S1_control	72.93
1B_S2_control	86.39
2A_S3_control	84.19
2B_S4_control	83.57
3A_S5_control	83.83
3B_S6_control	86.94
4A_S7_control	84.77
4B_S8_control	86.54
5A_S9_control	77.61
5B_S10_control	78.22
6A_S11_Bl21	83.99
6B_S12_Bl21	85.5
7A_S13_Bl21	83.5
7B_S14_BL21	84.57
8A_S15_BL21	84.79
8B_S16_BL21	79.95
9A_S17_BL21	80.46
9B_S18_BL21	82.18
10A_S19_BL21	85.49
10B_S20_BL21	84.53
16A_S31_K12	87.38
16B_S32_K12	85.21
17A_S33_K12	81.08
17B_S34_K12	83.8
18A_S35_K12	86.9
18B_S36_K12	83.98
19A_S37_K12	83.02
19B_S38_K12	83.31
20A_S39_K12	87.77
20B_S40_K12	73.79
Minimum	72.93
Median	83.99
Maximum	87.77
Mean	83.21
Standard deviation	3.65

## Sheet: Human samples
Sample name	Paired, mapped pairs (%)
35192_625D	92.93
35192_658D	90.08
35192_659D	93.8
35192_665D	89.99
35192_694D	86.9
35192_720D	90.04
35192_726D	90.02
35192_730D	83.93
35192_740D	89.29
35192_757D	89.37
35192_609D	94.99
35192_611D	93.4
35192_632D	89.29
35192_668D	96.3
35192_687D	85.72
35192_734D	88.74
35192_767D	89.09
35192_676D	86.03
35192_682D	84.54
35192_690D	85.21
35192_766D	89.78
35192_735D	92.85
35192_608D	92.73
35192_618D	89.75
35192_621D	93.06
35192_661D	94.5
35192_622D	87.59
35192_651D	90.21
35192_639D	94.21
35192_644D	94.2
35192_650D	93.26
35192_664D	95.33
35192_653D	94.22
35192_738D	93.14
35192_654D	91.86
35192_723D	86.92
35192_607D	88.16
35192_742D	92.5
35192_691D	83.99
35192_617D	94.28
35192_638D	77.13
35192_655D	90.69
35192_741D	88.67
35192_744D	93.43
35192_745D	89.53
35192_649D	92
35192_750D	87.98
35192_613D	95.05
35192_662D	96.52
35192_627D	94.31
35192_616D	95.63
35192_747D	91.69
35192_725D	87.61
35192_686D	81.95
35192_752D	91.25
35192_672D	84.71
35192_681D	84.24
35192_633D	90.87
35192_636D	95.03
35192_674D	89.48
35192_688D	89.31
35192_689D	86.42
35192_680D	85.14
35192_721D	89.02
35192_732D	90.84
35192_634D	94.7
35192_631D	92.03
35192_656D	91.31
35192_671D	95.4
35192_731D	84.96
35192_722D	89.46
35192_733D	89.24
35192_748D	88.8
35192_760D	89.22
35192_762D	90.33
35192_765D	89.22
35192_641D	86.09
35192_657D	92.14
35192_727D	83.02
35192_614D	90.46
35192_620D	95.14
35192_696D	86.56
35192_698D	90.8
35192_763D	88.65
35192_761D	91.93
Minimum	77.13
Median	90.04
Maximum	96.52
Mean	90.12
Standard deviation	3.73
