# Supplementary material for: Transcriptomics profiles in intestinal sulfide overproduction, small intestinal bacterial overgrowth, and intestinal methanogen overgrowth
Source: mSystems. 2026 Jun 29;11(7):e00458-26. doi: 10.1128/msystems.00458-26 (PMC13386965; doi:10.1128/msystems.00458-26)
Supplement: File S4 — DEGs in rat groups. [file msystems.00458-26-s0006.xlsx]

## Sheet: F. varium vs control
File S4: DEGs in rat groups.
Name	Identifier	Fuso vs control - Log 2 fold change	Fuso vs control - FDR p-value
Fbxl22	ENSRNOG00000017684	1.89173	3.90016e-06
Pygm	ENSRNOG00000021090	1.60154	6.92232e-05
Lims2	ENSRNOG00000016021	1.31152	6.92232e-05
Fhl1	ENSRNOG00000000875	1.4289	8.3534e-05
Eln	ENSRNOG00000001469	1.37083	0.000112157
Tcap	ENSRNOG00000068106	1.69092	0.000117769
Kcnip2	ENSRNOG00000018018	1.37891	0.00019463
Sh3bgr	ENSRNOG00000028238	1.38895	0.000404242
Hspb8	ENSRNOG00000022392	1.19096	0.000404242
Nbl1	ENSRNOG00000049402	1.19416	0.000468027
Nr1d1	ENSRNOG00000009329	1.07933	0.000468027
Colec10	ENSRNOG00000008591	1.29376	0.000544071
Casq2	ENSRNOG00000016243	1.43038	0.000586843
Pdk4	ENSRNOG00000009565	1.3663	0.000670869
Col8a2	ENSRNOG00000010841	1.42499	0.000996999
Wnt5b	ENSRNOG00000008168	1.4047	0.000996999
Slc2a4	ENSRNOG00000017226	1.37694	0.000996999
Kcnj8	ENSRNOG00000013463	1.22124	0.000996999
Mtss2	ENSRNOG00000017500	1.16058	0.000996999
Itga5	ENSRNOG00000057451	1.15462	0.000996999
Nenf	ENSRNOG00000003833	1.0784	0.000996999
Gmpr	ENSRNOG00000017250	1.18458	0.00107951
Nxn	ENSRNOG00000008178	1.19069	0.00112502
Wfdc1	ENSRNOG00000015904	1.29829	0.00118095
Psd	ENSRNOG00000019435	1.26725	0.00140501
Myom1	ENSRNOG00000057701	1.46587	0.00147469
Jph2	ENSRNOG00000008170	1.18092	0.00147469
Flnc	ENSRNOG00000007281	1.22553	0.00154148
Fzd2	ENSRNOG00000021962	1.05326	0.00154148
Ntn1	ENSRNOG00000003947	1.10451	0.00182869
Tnfrsf12a	ENSRNOG00000003546	1.56591	0.00184028
Olfm4	ENSRNOG00000013280	-1.40433	0.00193092
Fxyd6	ENSRNOG00000016412	1.22793	0.00200925
Lmod1	ENSRNOG00000051548	1.18849	0.00200925
Fabp3	ENSRNOG00000012879	1.3894	0.00201159
Skida1	ENSRNOG00000033330	1.28465	0.00201159
Cspg4	ENSRNOG00000017208	1.28153	0.00201159
Cavin3	ENSRNOG00000017914	1.18141	0.00201159
Rgs4	ENSRNOG00000002773	1.13726	0.00201159
Ror2	ENSRNOG00000053232	1.08038	0.00201159
Col4a2	ENSRNOG00000023972	1.03427	0.00207313
Tent5b	ENSRNOG00000074445	1.69412	0.00227566
Nxph3	ENSRNOG00000005185	1.40471	0.00227566
Itga7	ENSRNOG00000007905	1.33505	0.00227566
Klhdc8b	ENSRNOG00000047867	1.29945	0.00227566
Loxl2	ENSRNOG00000016758	0.980036	0.00227566
Tet3	ENSRNOG00000011387	-1.11552	0.00258293
Tspan9	ENSRNOG00000051620	1.05423	0.00266013
Kctd15	ENSRNOG00000021137	1.14309	0.00270599
Abcg4	ENSRNOG00000008862	1.02442	0.00270599
Castor2	ENSRNOG00000067286	1.11123	0.00274922
Tmem256	ENSRNOG00000037540	1.09417	0.00274922
Zfp217	ENSRNOG00000021787	-1.08718	0.00274922
Arhgef25	ENSRNOG00000005034	1.18466	0.00279458
Nexn	ENSRNOG00000012512	1.15331	0.00282737
Cfl2	ENSRNOG00000045892	1.10248	0.00282737
Dact3	ENSRNOG00000052256	1.2466	0.00293377
Dzip1l	ENSRNOG00000014746	1.14996	0.00297532
Itga8	ENSRNOG00000016538	1.20452	0.0031153
Gfap	ENSRNOG00000002919	1.63325	0.00321523
Rhoj	ENSRNOG00000021919	1.01179	0.00321523
Mmp17	ENSRNOG00000023643	1.02825	0.00340646
Galnt17	ENSRNOG00000024435	1.2117	0.00353815
Slc6a17	ENSRNOG00000050090	1.18251	0.00354368
C1qtnf2	ENSRNOG00000003870	1.31415	0.00363229
Nek2l1_2	ENSRNOG00000004487	-0.995019	0.00385758
Wfikkn2	ENSRNOG00000002831	1.23815	0.00399011
Ier3	ENSRNOG00000000827	0.776885	0.00399011
Samd4a	ENSRNOG00000010489	1.19673	0.00399907
B4galt2	ENSRNOG00000019609	1.37602	0.00422519
Des	ENSRNOG00000019810	1.28032	0.00442507
Csrp1	ENSRNOG00000008937	1.13771	0.00442507
Rab11fip5	ENSRNOG00000056009	0.989078	0.00442507
Col5a2	ENSRNOG00000003736	0.868294	0.00442507
Dtna	ENSRNOG00000016671	1.20688	0.00447647
Hspb7	ENSRNOG00000029079	1.19739	0.00457815
Si	ENSRNOG00000031067	-1.59515	0.00457815
Cartpt	ENSRNOG00000017712	1.61468	0.00474998
Rbm24	ENSRNOG00000046547	1.12122	0.00474998
Mrgprf	ENSRNOG00000013426	1.07046	0.00474998
Sdk2	ENSRNOG00000024711	1.0952	0.00482431
Porcn	ENSRNOG00000004819	1.23639	0.00484274
Col6a3	ENSRNOG00000019648	0.970143	0.00497697
P4htm	ENSRNOG00000020249	1.32108	0.00515235
Hand1	ENSRNOG00000002582	1.14129	0.00522425
Nrbp2	ENSRNOG00000029535	1.09927	0.00522425
Gpr37	ENSRNOG00000002524	1.54683	0.00533526
Nod2	ENSRNOG00000014124	0.902297	0.00533526
Slc30a3	ENSRNOG00000006204	1.31059	0.00541955
Rbpms	ENSRNOG00000013328	1.01896	0.00541955
Gvinp1	ENSRNOG00000069498	-1.4281	0.00543466
Dpp10	ENSRNOG00000002595	1.15453	0.00545273
Pgm5	ENSRNOG00000015406	1.07542	0.00545273
Mustn1	ENSRNOG00000017369	1.06139	0.00546787
ENSRNOG00000081481		1.28932	0.00557493
Apbb1	ENSRNOG00000018020	1.08531	0.0056716
Thbs1	ENSRNOG00000045829	1.04729	0.00573682
Galr2	ENSRNOG00000061733	1.37883	0.00577929
Ptpn14	ENSRNOG00000003407	1.08255	0.00577929
Slc24a3	ENSRNOG00000060687	1.02387	0.00577929
Efemp2	ENSRNOG00000020587	1.00546	0.00577929
Armcx3	ENSRNOG00000025730	0.940906	0.00577929
Arhgap10	ENSRNOG00000013152	0.925721	0.00577929
Adcy5	ENSRNOG00000002229	0.921791	0.00577929
Emilin1	ENSRNOG00000008246	0.832995	0.00577929
Prrc2c	ENSRNOG00000068743	-0.818015	0.00577929
Dnmt1	ENSRNOG00000039859	-1.12443	0.00577929
Gvin1	ENSRNOG00000045560	-1.2348	0.00577929
Soat1	ENSRNOG00000004111	-1.51279	0.00577929
Ccna2	ENSRNOG00000015423	-1.03133	0.0057939
Dab1	ENSRNOG00000007410	1.10404	0.00600011
Smg1	ENSRNOG00000047386	-0.762888	0.0061151
Ppp1r12c	ENSRNOG00000053828	1.0537	0.00617682
Myc	ENSRNOG00000004500	-1.06465	0.00618936
Tspyl4	ENSRNOG00000082577	1.34411	0.00639948
Hip1	ENSRNOG00000001448	0.9381	0.00640338
Tceal5	ENSRNOG00000046280	1.36843	0.00654689
Wscd2	ENSRNOG00000053045	1.02964	0.00654689
Clmp	ENSRNOG00000053239	0.92128	0.00661781
Armcx1	ENSRNOG00000046862	1.08051	0.00664713
Fyb1	ENSRNOG00000013886	-1.32083	0.00669548
Dmpk	ENSRNOG00000015085	1.18144	0.00676716
Mamdc2	ENSRNOG00000024620	1.06033	0.00676716
Kiaa0408L	ENSRNOG00000042309	1.47207	0.00697437
Tmprss5	ENSRNOG00000008058	1.5754	0.00715196
Alpk2	ENSRNOG00000017421	1.19859	0.00727406
Clstn3	ENSRNOG00000011156	1.4475	0.00731356
Tubb6	ENSRNOG00000018371	0.988223	0.00739132
Nup160	ENSRNOG00000028215	-1.09293	0.00740509
C19h16orf74	ENSRNOG00000017646	1.29286	0.00749274
Cep295	ENSRNOG00000010999	-1.20404	0.00749274
Itpr3	ENSRNOG00000052795	-0.981567	0.00751145
Plcg2	ENSRNOG00000051986	-1.26308	0.00753728
Hspb2	ENSRNOG00000051792	1.00867	0.00754012
Ccn2	ENSRNOG00000015036	1.12962	0.00760878
Klf11	ENSRNOG00000054259	1.10959	0.00760878
Rusc2	ENSRNOG00000045843	1.03237	0.00760878
Tmem38a	ENSRNOG00000011912	0.961692	0.00760878
Gas6	ENSRNOG00000018233	0.852057	0.00760878
Pfkm	ENSRNOG00000057988	0.905114	0.0076967
Smarca1	ENSRNOG00000003762	1.27466	0.00774313
Osr1	ENSRNOG00000004210	1.2507	0.00774313
Rtn2	ENSRNOG00000016603	1.19884	0.00774313
Rims1	ENSRNOG00000011000	1.14971	0.00774313
Mxra7	ENSRNOG00000042915	1.07854	0.00774313
Pdlim7	ENSRNOG00000013653	1.02992	0.00774313
Rtl6	ENSRNOG00000064516	1.00422	0.00774313
Hmgb1l2_1	ENSRNOG00000058908	0.870306	0.00774313
Cipc	ENSRNOG00000011111	-0.850446	0.00774313
Hmgb2	ENSRNOG00000013167	-1.42811	0.00774313
Dmtn	ENSRNOG00000012273	1.25452	0.00818186
Prkar1b	ENSRNOG00000028733	1.23447	0.00818186
Tmem151b	ENSRNOG00000019961	1.03972	0.00818186
Foxf1	ENSRNOG00000049906	0.907959	0.00818186
Mgat5	ENSRNOG00000003614	-0.920167	0.00818186
Lrrc4c	ENSRNOG00000029798	1.64323	0.0083404
Cplx1	ENSRNOG00000090522	1.41059	0.0083404
Pgbd5	ENSRNOG00000026791	1.209	0.0083404
Cryab	ENSRNOG00000010524	1.03742	0.0083404
Pcdhgb7	ENSRNOG00000063070	0.930802	0.0083404
Lix1l	ENSRNOG00000021213	0.867409	0.0083404
Tmem154	ENSRNOG00000010866	-1.98169	0.00834256
Cacna1h	ENSRNOG00000033893	1.1565	0.00840198
Tmem59l	ENSRNOG00000022432	1.48546	0.00843108
Cap2	ENSRNOG00000043350	1.11545	0.00864133
Dgkb	ENSRNOG00000030771	1.09972	0.00867196
Slc25a4	ENSRNOG00000010830	0.991145	0.00867196
Mdc1	ENSRNOG00000032813	-1.30553	0.00876659
Sntg2	ENSRNOG00000004928	1.0701	0.00881233
Tagln	ENSRNOG00000017628	1.13168	0.00895154
Elmod1	ENSRNOG00000009054	1.22702	0.00916543
Tspan2	ENSRNOG00000082472	0.993141	0.00916543
Cpe	ENSRNOG00000043387	0.935071	0.00916543
Cd9	ENSRNOG00000019556	1.00584	0.00917806
Raver2	ENSRNOG00000023812	0.986644	0.00917806
Nicn1	ENSRNOG00000049083	0.860027	0.00917806
Col4a1	ENSRNOG00000016281	0.837329	0.00917806
Col5a1	ENSRNOG00000008749	0.963201	0.00923757
Fchsd2	ENSRNOG00000019319	-1.0104	0.0092933
Ppp1r14a	ENSRNOG00000020676	1.11471	0.00938239
C3h11orf96	ENSRNOG00000055564	1.09096	0.0094061
Spata6	ENSRNOG00000007568	0.979561	0.00956053
Cdk5r2	ENSRNOG00000037793	1.47813	0.00965728
Klhl30	ENSRNOG00000020105	1.40416	0.00965728
Hoxb7	ENSRNOG00000007611	1.26227	0.00965728
Gas2l2	ENSRNOG00000047546	1.23061	0.00965728
Cox6a2	ENSRNOG00000019851	1.17929	0.00965728
Ptn	ENSRNOG00000011946	1.10252	0.00965728
Nrxn2	ENSRNOG00000021103	1.10069	0.00965728
Nkd2	ENSRNOG00000016103	1.09888	0.00965728
Hmcn2	ENSRNOG00000064166	1.0699	0.00965728
Col16a1	ENSRNOG00000031475	1.00838	0.00965728
Mcam	ENSRNOG00000007726	0.99493	0.00965728
Pdlim3	ENSRNOG00000012658	0.98358	0.00965728
Il17re	ENSRNOG00000009204	0.915724	0.00965728
Lamtor4	ENSRNOG00000027028	0.852152	0.00965728
Tinagl1	ENSRNOG00000013179	0.845149	0.00965728
Bok	ENSRNOG00000018214	0.803381	0.00965728
Mybl2	ENSRNOG00000007805	-1.03388	0.00965728
Zap70	ENSRNOG00000016995	-1.7341	0.00965728
Tlcd5	ENSRNOG00000021793	1.39109	0.0098308
Col4a5	ENSRNOG00000018951	1.22174	0.00985157
Tac1	ENSRNOG00000078101	1.15607	0.00986875
Aldh8a1	ENSRNOG00000014907	-1.3999	0.00986875
Glcci1_2	ENSRNOG00000076831	-1.26257	0.00988381
Itk	ENSRNOG00000006860	-1.85634	0.00988381
C1qtnf3	ENSRNOG00000018570	1.27267	0.00994432
Spred3	ENSRNOG00000051915	1.15683	0.0100801
Mapk4	ENSRNOG00000015401	1.06203	0.0100801
Utp20	ENSRNOG00000005823	-0.924542	0.0100801
Rcc1	ENSRNOG00000050106	-0.957827	0.0100801
Ccnb2-ps2	ENSRNOG00000055111	-2.1333	0.0100801
Bmerb1	ENSRNOG00000003198	1.40137	0.0101887
Fam171b	ENSRNOG00000004783	1.19421	0.0101887
Tceal6	ENSRNOG00000046390	1.18022	0.0101887
Scn1b	ENSRNOG00000021102	1.15593	0.0101887
Tead4	ENSRNOG00000005608	1.15427	0.0101887
Ndrg2	ENSRNOG00000010389	1.07157	0.0101887
Popdc2	ENSRNOG00000058752	0.983394	0.0101887
Tgfb1i1	ENSRNOG00000019965	0.944938	0.0101887
Kcnma1	ENSRNOG00000005985	0.902542	0.0101887
A3galt2	ENSRNOG00000005935	0.73437	0.0101887
Scd2	ENSRNOG00000046005	-0.916008	0.0101887
Ska3	ENSRNOG00000021847	-1.07851	0.0101887
Tacc3	ENSRNOG00000017259	-1.25029	0.0101887
Lat	ENSRNOG00000017429	-1.50514	0.0101887
Kntc1	ENSRNOG00000033658	-1.61162	0.0101887
Nlrc3	ENSRNOG00000024210	-1.88656	0.0101887
Myo1g	ENSRNOG00000059140	-1.97892	0.0101887
Ly6c	ENSRNOG00000061813	-2.0735	0.0101887
6330403K07Rikl	ENSRNOG00000059827	1.26836	0.0103294
Ak1	ENSRNOG00000049056	0.99267	0.0103852
Cacna1b	ENSRNOG00000004560	1.40483	0.0104568
Rbm33	ENSRNOG00000006718	-0.82646	0.0104568
Tns1	ENSRNOG00000014182	1.04429	0.0104858
Large1	ENSRNOG00000013742	1.12422	0.0107655
Sertad4	ENSRNOG00000060773	0.927965	0.0107655
Ccdc107	ENSRNOG00000017253	0.783797	0.0107655
Fhl2	ENSRNOG00000016866	0.758088	0.0107655
Jak3	ENSRNOG00000018669	-1.41221	0.0107655
Prr11	ENSRNOG00000006198	-1.68478	0.0107655
Thy1	ENSRNOG00000006604	1.08982	0.0108383
Cyp1b1	ENSRNOG00000040287	0.858218	0.0108383
Gas1	ENSRNOG00000065398	1.02794	0.0109013
Skic3	ENSRNOG00000040297	-0.706861	0.0109013
Hlx	ENSRNOG00000002309	0.880242	0.0109162
Bub1b	ENSRNOG00000007906	-1.47439	0.0112033
Fry	ENSRNOG00000000894	0.870866	0.0112073
Rassf3	ENSRNOG00000005388	0.72979	0.0112178
Iqgap1	ENSRNOG00000012002	-0.856439	0.0112178
Tceal9	ENSRNOG00000034198	0.772113	0.0112998
Ppif	ENSRNOG00000010558	-0.727649	0.0112998
Aldoc	ENSRNOG00000011452	1.21674	0.0115962
Rab6b	ENSRNOG00000009198	1.18726	0.0115962
Cnn1	ENSRNOG00000027736	1.14404	0.0115962
Hspb6	ENSRNOG00000020922	1.07074	0.0115962
Flna	ENSRNOG00000054890	1.02617	0.0115962
Rnf111	ENSRNOG00000060750	-0.740303	0.0115962
Ssh2	ENSRNOG00000014285	-0.884316	0.0115962
Kif11	ENSRNOG00000056069	-1.12539	0.0115962
Ctnna2	ENSRNOG00000006003	1.63707	0.0116
Nol3	ENSRNOG00000015588	1.15147	0.0116
Nell2	ENSRNOG00000006235	1.14057	0.0116
Hand2	ENSRNOG00000060448	1.02222	0.0116
Itga9	ENSRNOG00000043167	0.904299	0.0116
Ephb1	ENSRNOG00000007865	0.890795	0.0116
Cenpf	ENSRNOG00000003388	-1.06853	0.0116
Cul7	ENSRNOG00000017857	0.887666	0.0117007
Cmah	ENSRNOG00000003094	-0.76348	0.0117007
Tmem108	ENSRNOG00000010911	1.42533	0.0117455
Filip1	ENSRNOG00000011521	0.985368	0.0117455
Atp1b2	ENSRNOG00000011227	0.962382	0.0117455
Abcc2	ENSRNOG00000046727	-1.67557	0.0119347
Aspm	ENSRNOG00000012318	-1.25379	0.0119672
Frzb	ENSRNOG00000007765	0.96508	0.0120184
Mcm5	ENSRNOG00000014336	-1.19218	0.0120184
Syn1	ENSRNOG00000010365	1.40711	0.0120428
Tcf7l1	ENSRNOG00000014753	0.954065	0.0120428
Mturn	ENSRNOG00000010205	0.908057	0.0120428
Sgcb	ENSRNOG00000002135	0.860864	0.0120428
Tead3	ENSRNOG00000000506	0.815272	0.0120428
Itgb3	ENSRNOG00000048449	0.758999	0.0120428
Cops9	ENSRNOG00000037402	0.709405	0.0120428
Rnaseh2b	ENSRNOG00000009192	-1.03635	0.0120428
Wdhd1	ENSRNOG00000011167	-1.09106	0.0120428
Fmnl1	ENSRNOG00000003207	-1.50459	0.0120428
Cav3	ENSRNOG00000005798	1.14491	0.0121151
Marveld1	ENSRNOG00000042620	0.914382	0.012218
Gja1	ENSRNOG00000000805	0.706476	0.012218
Lgals1	ENSRNOG00000009884	0.973416	0.0122316
Itgb1bp2	ENSRNOG00000003596	1.16643	0.0123695
Dpp6	ENSRNOG00000030547	1.2551	0.0124387
Rbl1	ENSRNOG00000006921	-1.31183	0.0125297
Ankrd1	ENSRNOG00000018598	1.37921	0.0125435
Lrrk1	ENSRNOG00000012730	-0.742847	0.0125753
AABR07058479.1	ENSRNOG00000047414	-1.75862	0.0125753
Adora1	ENSRNOG00000084234	1.14102	0.0126532
Jph3	ENSRNOG00000018784	1.41041	0.0126886
Pcdh17	ENSRNOG00000008970	1.40638	0.0126886
Pkia	ENSRNOG00000012095	0.936052	0.0126886
Ppwd1	ENSRNOG00000012505	-0.809953	0.0126886
Ciita	ENSRNOG00000002659	-1.09386	0.0126886
Entpd3	ENSRNOG00000018982	1.36224	0.0128876
Niban1	ENSRNOG00000002403	0.874865	0.0129252
Ndn	ENSRNOG00000010146	1.31377	0.0130597
Aatk	ENSRNOG00000004392	1.18976	0.0130759
Lama4	ENSRNOG00000000599	0.87673	0.0130759
Naa60	ENSRNOG00000007280	-0.779588	0.0130759
Dusp3	ENSRNOG00000036798	0.783634	0.013103
Rtn4r	ENSRNOG00000030920	1.10749	0.013237
Kif23	ENSRNOG00000014080	-1.11635	0.0134167
Thbs2	ENSRNOG00000010529	0.937339	0.0135049
Arhgap23	ENSRNOG00000022771	1.0111	0.0137332
Aqp4	ENSRNOG00000016043	-1.26886	0.0137851
Prdm6	ENSRNOG00000030486	1.12264	0.0140931
Lfng	ENSRNOG00000001250	-1.16405	0.0140931
Kcnf1	ENSRNOG00000024310	1.10364	0.0141135
Ttyh3	ENSRNOG00000055583	-1.00531	0.0141135
Mcm4	ENSRNOG00000001833	-1.13955	0.0141135
Meis2	ENSRNOG00000004730	0.928973	0.0142516
Smc2	ENSRNOG00000022325	-1.09337	0.0142516
Fnbp4	ENSRNOG00000007241	-0.755835	0.0144882
Slc35d3	ENSRNOG00000012311	1.39698	0.0145414
Scarf2	ENSRNOG00000000288	1.05339	0.0145414
Trip6	ENSRNOG00000048580	0.845894	0.0145414
Smoc2	ENSRNOG00000014166	0.822746	0.0145414
Kctd10	ENSRNOG00000047896	0.670397	0.0145598
Mast3	ENSRNOG00000022753	-0.765561	0.0146316
Cpne4	ENSRNOG00000026577	1.24401	0.0148602
Uchl1	ENSRNOG00000002343	1.20721	0.0148602
Baz1a	ENSRNOG00000006828	-0.947844	0.0148602
Acta2	ENSRNOG00000058039	1.08626	0.015113
Smpx	ENSRNOG00000007495	1.26976	0.0152843
Fibin	ENSRNOG00000073909	0.875131	0.0152843
Emp2	ENSRNOG00000002664	0.841477	0.0154119
Dclk3	ENSRNOG00000033026	1.56322	0.0154141
Trpc3	ENSRNOG00000016070	1.37162	0.0154141
Tmem130	ENSRNOG00000025235	1.22533	0.0154141
Ddah2	ENSRNOG00000000842	0.868365	0.0154141
Racgap1	ENSRNOG00000049033	-0.920849	0.015685
Atcay	ENSRNOG00000020407	1.24699	0.0157922
Actn2	ENSRNOG00000017833	1.26645	0.0158052
Rbpms2	ENSRNOG00000015896	0.93048	0.0158317
Tnc	ENSRNOG00000058645	0.861338	0.0158926
Nos1	ENSRNOG00000001130	1.25221	0.0159251
Lrrc3	ENSRNOG00000001217	1.2209	0.0159251
Map1a	ENSRNOG00000014230	1.01688	0.0159251
Tpm2	ENSRNOG00000016731	1.14402	0.0159452
Larp1	ENSRNOG00000031544	-0.725633	0.0159452
Tpx2	ENSRNOG00000008165	-1.06161	0.0159452
Enpp2	ENSRNOG00000004089	-1.39367	0.0159452
C8h11orf54	ENSRNOG00000010887	-0.740513	0.0159529
Rcor1	ENSRNOG00000049783	-0.633759	0.0159733
Arhgap45	ENSRNOG00000013220	-1.63206	0.0160691
Zscan22	ENSRNOG00000031113	-0.86125	0.0160902
Nkx3-2	ENSRNOG00000076257	1.26552	0.0161025
Etv1	ENSRNOG00000006867	1.05896	0.0161025
Lmnb1	ENSRNOG00000013774	-1.07341	0.0161648
Mn1	ENSRNOG00000027489	0.95509	0.0163459
Sez6l	ENSRNOG00000025612	1.24772	0.0164652
Speg	ENSRNOG00000019850	1.00395	0.0166236
Shmt1	ENSRNOG00000005275	-0.978808	0.0166236
Pold1	ENSRNOG00000019681	-1.03288	0.0166236
Fosl1_2	ENSRNOG00000020552	1.03448	0.016804
Kif15	ENSRNOG00000060356	-1.00474	0.0170463
Kcnk3	ENSRNOG00000009790	1.08086	0.0170628
Tmc8	ENSRNOG00000046086	-1.63705	0.0170908
Rab3a	ENSRNOG00000019433	0.988042	0.0171734
Clspn	ENSRNOG00000011332	-1.40193	0.0172327
Dpysl3	ENSRNOG00000018992	0.872709	0.0172513
Plk1	ENSRNOG00000018815	-0.969667	0.0172513
Knl1	ENSRNOG00000060100	-1.30891	0.0172903
Htr3a	ENSRNOG00000006595	1.50074	0.017427
Bag2	ENSRNOG00000012709	0.965423	0.0174924
Gal	ENSRNOG00000015156	1.20787	0.0175316
Rgma	ENSRNOG00000012874	0.849	0.0175614
ENSRNOG00000089703		-1.30993	0.0175614
Hpca	ENSRNOG00000006979	1.33927	0.0175933
Hoxc6	ENSRNOG00000063956	0.9245	0.0175933
Tceal1	ENSRNOG00000002387	1.18691	0.0176125
Apbb1ip	ENSRNOG00000017803	-1.64456	0.0176125
Mdn1	ENSRNOG00000047513	-1.00575	0.0176622
Pim1	ENSRNOG00000000529	0.75625	0.017706
Scn5a	ENSRNOG00000015049	1.26669	0.0177573
Sorbs1	ENSRNOG00000015658	0.916702	0.0177573
Klrk1	ENSRNOG00000061739	-1.40166	0.0177573
Brsk1	ENSRNOG00000017673	1.09305	0.0178547
Lum	ENSRNOG00000004610	0.803011	0.0178547
Olfml1	ENSRNOG00000056562	0.842039	0.01798
Myl1_v1	ENSRNOG00000013262	1.33087	0.0180812
Cbarp	ENSRNOG00000024349	1.23808	0.0180812
Sncb	ENSRNOG00000018039	1.33398	0.01811
Atp1a3	ENSRNOG00000020263	1.24524	0.01811
Scn2b	ENSRNOG00000063505	1.19306	0.01811
Cttnbp2	ENSRNOG00000061845	1.09194	0.01811
Myl9	ENSRNOG00000020246	1.0778	0.01811
Stmn2	ENSRNOG00000011705	1.07212	0.01811
Dysf	ENSRNOG00000032788	0.981828	0.01811
Kcnd3	ENSRNOG00000014686	0.959346	0.01811
Plod2	ENSRNOG00000030183	0.855002	0.01811
Asxl2	ENSRNOG00000011908	-0.733014	0.01811
Uggt1	ENSRNOG00000014901	-0.928607	0.01811
Nlrp1a	ENSRNOG00000023143	-1.07295	0.01811
Runx3	ENSRNOG00000054217	-1.26032	0.01811
Casq1	ENSRNOG00000006930	1.56049	0.018112
Plagl1	ENSRNOG00000025587	1.47997	0.018112
Ina	ENSRNOG00000020248	1.32293	0.018112
Sytl4	ENSRNOG00000003526	1.30034	0.018112
Cacna1g	ENSRNOG00000060528	1.25476	0.018112
Syp	ENSRNOG00000059720	1.19913	0.018112
Kif5c	ENSRNOG00000004680	1.18542	0.018112
Slit2	ENSRNOG00000003840	1.15349	0.018112
Grid1	ENSRNOG00000055499	1.09372	0.018112
Plekhb1	ENSRNOG00000018627	1.04838	0.018112
Tpm1	ENSRNOG00000018184	1.01436	0.018112
Snta1	ENSRNOG00000016062	0.996744	0.018112
Pln	ENSRNOG00000079579	0.971945	0.018112
Steap2	ENSRNOG00000006076	0.962699	0.018112
Hspa2	ENSRNOG00000006472	0.920646	0.018112
Pde1b	ENSRNOG00000036828	0.86795	0.018112
Kank2	ENSRNOG00000010643	0.820769	0.018112
Fgfr2	ENSRNOG00000016374	0.717708	0.018112
Foxn2	ENSRNOG00000040110	-0.738676	0.018112
Ddx6	ENSRNOG00000053932	-0.754502	0.018112
Sp100	ENSRNOG00000022769	-0.758681	0.018112
Arhgap11a	ENSRNOG00000008115	-0.789909	0.018112
Slfn5	ENSRNOG00000021719	-0.894926	0.018112
Ddx21	ENSRNOG00000043099	-0.947655	0.018112
E2f8	ENSRNOG00000022537	-0.982366	0.018112
Ccdc88b	ENSRNOG00000024931	-1.02796	0.018112
Pkib	ENSRNOG00000000811	-1.14906	0.018112
B3gnt5	ENSRNOG00000046258	-1.22799	0.018112
Ptprcap	ENSRNOG00000021724	-1.75285	0.018112
Ddah1	ENSRNOG00000014613	0.917373	0.0181334
Itgb5	ENSRNOG00000001795	0.671647	0.0181334
Rfx7	ENSRNOG00000060367	-0.800552	0.0181334
Sat2	ENSRNOG00000011714	0.956235	0.0181521
Stx2	ENSRNOG00000000936	0.846695	0.0181521
Pgp	ENSRNOG00000009536	0.719129	0.0181818
Cavin2	ENSRNOG00000025895	0.887538	0.0185213
Pygb	ENSRNOG00000007583	0.798804	0.0185547
Prkd2	ENSRNOG00000016434	-1.11959	0.0185547
Cenpe	ENSRNOG00000009339	-1.18974	0.0185547
Anln	ENSRNOG00000014343	-0.906846	0.0185614
Smc4	ENSRNOG00000010274	-0.980439	0.0185614
Inpp4b	ENSRNOG00000018382	-1.41999	0.0185614
Kif2c	ENSRNOG00000019100	-1.09302	0.0185755
Nptxr	ENSRNOG00000016156	1.20029	0.0186178
Cnot1	ENSRNOG00000012271	-0.658128	0.0186178
Mad2l1	ENSRNOG00000005376	-0.956151	0.0186178
Cav1	ENSRNOG00000056836	0.852837	0.0186729
Optc	ENSRNOG00000003059	1.30036	0.0187301
Limch1	ENSRNOG00000002318	1.06658	0.0187301
Shisa4	ENSRNOG00000007369	1.0381	0.0187301
Ttll4	ENSRNOG00000017129	-0.928311	0.0187301
Fermt2	ENSRNOG00000009102	0.828465	0.0189063
C2h5orf34	ENSRNOG00000017581	-1.11957	0.0189213
Nfkbie	ENSRNOG00000019907	-1.25589	0.0190444
Atad2	ENSRNOG00000025604	-1.12246	0.0191388
Ran	ENSRNOG00000000938	-0.657683	0.0191701
Prdm10	ENSRNOG00000007853	-0.793055	0.0191701
Akna	ENSRNOG00000008005	-1.52449	0.0191838
Blnk	ENSRNOG00000013967	-1.48222	0.0191862
Catsperg	ENSRNOG00000060693	-1.01467	0.019254
Penk	ENSRNOG00000008943	1.27734	0.0192599
Fbxo30	ENSRNOG00000014852	0.67784	0.0192599
Hells	ENSRNOG00000047692	-0.97092	0.0192599
Rab11fip4	ENSRNOG00000014135	-1.22341	0.0192599
Tubb3	ENSRNOG00000017209	1.19406	0.0192913
Snapc2	ENSRNOG00000001056	0.743817	0.0192913
Svep1	ENSRNOG00000033110	0.982554	0.0194136
Trnp1	ENSRNOG00000055936	1.20213	0.01947
Ret	ENSRNOG00000014751	1.1064	0.01947
Fam131a	ENSRNOG00000063031	0.883883	0.01947
Ttf2	ENSRNOG00000057761	-1.05115	0.01947
Cd83	ENSRNOG00000018092	-1.67767	0.01947
Hspb1	ENSRNOG00000023546	1.04969	0.0195069
Gpr20	ENSRNOG00000007795	1.05908	0.019592
Vav1	ENSRNOG00000050430	-1.32038	0.019618
Myocd	ENSRNOG00000003669	0.992446	0.0197637
Wasf1	ENSRNOG00000047476	1.03372	0.0198556
Med14	ENSRNOG00000003792	-0.686488	0.0198556
Fam131b	ENSRNOG00000017149	1.13195	0.0199245
Ppp1r3c	ENSRNOG00000018494	0.997319	0.0199245
Fkbp9	ENSRNOG00000005478	0.855929	0.0199245
Hspg2	ENSRNOG00000021437	0.796314	0.0199245
Kdm6a	ENSRNOG00000052721	-0.808634	0.0199245
Cd38	ENSRNOG00000003069	-1.20015	0.0199245
Col3a1	ENSRNOG00000003357	0.81222	0.0199346
Tafa4	ENSRNOG00000005830	1.44785	0.0201737
Dpysl5	ENSRNOG00000008996	1.22206	0.0203154
Il11ra1	ENSRNOG00000015068	0.93514	0.0203154
Ppp1r12b	ENSRNOG00000051440	0.926468	0.020333
Cbx6	ENSRNOG00000046955	0.841856	0.020333
Topbp1	ENSRNOG00000009789	-0.956474	0.020333
Slc4a3	ENSRNOG00000020138	1.12602	0.0204411
Nfatc4	ENSRNOG00000020482	0.964708	0.0204411
Zcchc24	ENSRNOG00000040205	0.85927	0.0204411
Dnaaf9	ENSRNOG00000021237	0.815561	0.0204411
Chpf	ENSRNOG00000020038	0.769547	0.0204411
Slc8a1	ENSRNOG00000008479	0.761485	0.0204411
Prps1l3	ENSRNOG00000088620	-0.638921	0.0204411
Dido1	ENSRNOG00000009936	-0.653807	0.0204411
Kpna2	ENSRNOG00000015329	-0.759819	0.0204411
Apex1	ENSRNOG00000009663	-0.828259	0.0204411
Tasor2	ENSRNOG00000018011	-0.837626	0.0204411
Tiam1	ENSRNOG00000021569	-1.28494	0.0204411
Mcm3	ENSRNOG00000012543	-1.36118	0.0204411
Id4	ENSRNOG00000016099	0.830271	0.0204827
LOC100910714	ENSRNOG00000050463	1.90342	0.0205664
Ttyh1	ENSRNOG00000032699	1.32475	0.0205664
Prph	ENSRNOG00000052880	1.22467	0.0205664
Pcbp3	ENSRNOG00000001245	1.10317	0.0205664
Spry4	ENSRNOG00000013851	0.93611	0.0205664
Irag1	ENSRNOG00000017767	0.894206	0.0205664
Insyn1	ENSRNOG00000068374	0.865442	0.0205664
Ano8	ENSRNOG00000058662	0.824307	0.0205664
Atp5me	ENSRNOG00000000064	0.781523	0.0205664
Mcmbp	ENSRNOG00000020394	-0.697098	0.0205664
Heatr5b	ENSRNOG00000025926	-0.728966	0.0205664
Plagl2	ENSRNOG00000010086	-0.729692	0.0205664
Dis3	ENSRNOG00000009125	-0.847973	0.0205664
Prkch	ENSRNOG00000004873	-1.22575	0.0206026
Abcc9	ENSRNOG00000036960	0.79113	0.0206127
Dync2i2	ENSRNOG00000015636	0.900214	0.0208916
Tcf3	ENSRNOG00000051499	-0.939262	0.0212331
Gabpb2	ENSRNOG00000021105	-0.942713	0.0212331
Tmem47	ENSRNOG00000030418	0.818508	0.021288
Kiaa1755	ENSRNOG00000014424	0.72904	0.021288
ENSRNOG00000071249		0.98313	0.0212919
Dner	ENSRNOG00000016640	1.41091	0.0213538
Morn4	ENSRNOG00000027156	1.18509	0.0213538
Kif20b	ENSRNOG00000018929	-1.19001	0.0213538
Lck	ENSRNOG00000009705	-1.61076	0.0213839
Ipcef1	ENSRNOG00000018163	-1.7906	0.0214238
Lrp3	ENSRNOG00000011451	1.27456	0.021449
Hspa1b	ENSRNOG00000045654	0.92579	0.021449
Rhbdf2	ENSRNOG00000011459	-0.872138	0.021449
Per2	ENSRNOG00000020254	-0.884335	0.021449
Ncapg	ENSRNOG00000038572	-1.24328	0.021449
Rarres2	ENSRNOG00000024705	0.799818	0.0214754
Epha7	ENSRNOG00000007030	0.862533	0.0214965
Afap1	ENSRNOG00000060665	0.814421	0.0214965
Slmap	ENSRNOG00000011307	0.739282	0.0214965
Rasal3	ENSRNOG00000006167	-1.65097	0.0214965
Brca1	ENSRNOG00000020701	-1.09625	0.0215889
Nell1	ENSRNOG00000015675	1.16825	0.021681
Helz2	ENSRNOG00000013267	-0.912392	0.0216941
Vat1l	ENSRNOG00000011989	1.10967	0.0218073
Mtus2	ENSRNOG00000032410	1.01078	0.0218073
Crispld2	ENSRNOG00000016752	0.935084	0.0218073
Arl4d	ENSRNOG00000020770	0.824417	0.0218073
Klf15	ENSRNOG00000017808	0.828376	0.0219047
Hoxc8	ENSRNOG00000028619	0.808638	0.0219342
Tp53inp2	ENSRNOG00000018225	0.676108	0.0219342
C11h21orf91	ENSRNOG00000001554	-0.938647	0.0219342
Cnr1	ENSRNOG00000008223	1.30618	0.0219939
Cdca2	ENSRNOG00000025302	-1.12163	0.0219939
Myl6	ENSRNOG00000054140	0.848128	0.0220802
Ston1	ENSRNOG00000016688	0.838929	0.0220802
Slc29a1	ENSRNOG00000019752	0.942785	0.0222873
Gng11	ENSRNOG00000050469	1.06283	0.0223694
Tppp3	ENSRNOG00000016890	0.912425	0.0223694
Pnn	ENSRNOG00000004061	-0.626323	0.0223694
Dnajc6	ENSRNOG00000052887	1.08934	0.0224034
Dhrsx	ENSRNOG00000028323	0.698287	0.0224034
Pbxip1	ENSRNOG00000020673	0.676559	0.0224034
Dock10	ENSRNOG00000053200	-1.36689	0.0224034
Nrp2	ENSRNOG00000031232	0.721086	0.0224207
Eef1a2	ENSRNOG00000072254	1.15931	0.0225077
Cacnb1	ENSRNOG00000004518	1.12305	0.0227319
Tp53i11	ENSRNOG00000008738	0.77677	0.0227319
Lyz2	ENSRNOG00000005825	-1.18172	0.0227319
Cep128	ENSRNOG00000003908	-0.985775	0.0228514
Cdca7	ENSRNOG00000001514	-1.08471	0.0229757
Tcf7	ENSRNOG00000005872	-1.82028	0.0229757
Astn1	ENSRNOG00000005667	0.881577	0.0229765
Rrm1	ENSRNOG00000045752	-0.762021	0.0229765
Syt2	ENSRNOG00000004756	1.40461	0.0231552
Kcne4	ENSRNOG00000071002	1.13375	0.0231552
Zfp503	ENSRNOG00000014237	0.792696	0.0231552
Gimap6	ENSRNOG00000033338	-1.19052	0.0231552
Kif1a	ENSRNOG00000023993	1.15473	0.0233033
Sap18_2	ENSRNOG00000064694	0.698213	0.0233033
Ehd2	ENSRNOG00000011346	0.781393	0.0233398
Il21r	ENSRNOG00000015773	-1.82128	0.0234051
Fam110b	ENSRNOG00000009114	1.09844	0.0235501
Rims3	ENSRNOG00000011171	1.06833	0.0236783
Ptprn	ENSRNOG00000019587	0.96944	0.0236783
Akap12	ENSRNOG00000019549	0.915024	0.0236783
Map4k1	ENSRNOG00000020505	-1.74565	0.0237138
Cacng7	ENSRNOG00000056257	1.28808	0.0237531
Kcnmb1	ENSRNOG00000005465	0.924518	0.0242506
Ngfr	ENSRNOG00000005392	1.03428	0.0243356
Ep400	ENSRNOG00000037483	-0.606402	0.0243356
Uck2	ENSRNOG00000003917	-0.673849	0.0243356
Msrb3	ENSRNOG00000042668	0.785581	0.0243369
Tmcc2	ENSRNOG00000000033	1.08341	0.0243691
Fjx1	ENSRNOG00000005347	1.18233	0.0244066
Cavin1	ENSRNOG00000019778	0.870624	0.0244066
Scg5	ENSRNOG00000007542	1.10156	0.0244129
Lmo3	ENSRNOG00000047450	1.0884	0.0244129
Ncam1	ENSRNOG00000031890	0.962394	0.0244129
Mab21l2	ENSRNOG00000031398	0.869626	0.0244129
Ccdc149	ENSRNOG00000024454	0.860689	0.0244129
Slc20a2	ENSRNOG00000019490	0.71329	0.0244129
Prr14l	ENSRNOG00000048891	-0.862569	0.0244129
Pea15	ENSRNOG00000046996	0.692881	0.0244597
Jcad	ENSRNOG00000027938	0.758644	0.0244945
Mertk	ENSRNOG00000017319	-0.958773	0.0244945
Muc3l1	ENSRNOG00000068186	-1.43996	0.0244945
Arhgdib	ENSRNOG00000005809	-1.70643	0.0244945
Il17rd	ENSRNOG00000021966	1.24855	0.024704
Kank1	ENSRNOG00000016023	0.841426	0.024704
Aspn	ENSRNOG00000015410	0.826476	0.024704
Sdc2	ENSRNOG00000004936	0.808042	0.024704
Prmt8	ENSRNOG00000053804	1.21307	0.024778
Mpped2	ENSRNOG00000004863	1.06458	0.024778
Vgll3	ENSRNOG00000028774	1.02165	0.024778
Slit3	ENSRNOG00000007377	0.998807	0.024778
Enah	ENSRNOG00000031934	0.703608	0.024778
Epb41	ENSRNOG00000010037	-0.840598	0.024778
Diaph3	ENSRNOG00000008986	-1.22119	0.024778
Rasd2	ENSRNOG00000014761	0.881979	0.0249052
Arhgap30	ENSRNOG00000004192	-1.6274	0.0253302
Rel	ENSRNOG00000054437	-1.42563	0.025351
Pkdcc	ENSRNOG00000004205	0.704074	0.0255388
Man2b1	ENSRNOG00000023910	-0.790009	0.0255388
Dnaja4	ENSRNOG00000012106	0.581551	0.0255773
Necab1	ENSRNOG00000066027	1.17211	0.0256044
Cyb5r1	ENSRNOG00000003973	0.865373	0.0256044
Scaf4	ENSRNOG00000002104	-0.632551	0.0256044
Alyref	ENSRNOG00000036687	-0.6747	0.0256044
Aurkb	ENSRNOG00000005659	-0.777087	0.0256044
Fancm	ENSRNOG00000056721	-0.952341	0.0256044
Dnajc27	ENSRNOG00000003988	0.85226	0.0256144
Serf1	ENSRNOG00000017945	1.25522	0.0257083
Kif5a	ENSRNOG00000005299	1.21935	0.0257083
Slitrk2	ENSRNOG00000011562	1.10911	0.0257943
Prex1	ENSRNOG00000006952	-1.58091	0.0257943
Sparc	ENSRNOG00000012840	0.800076	0.0258446
Cenpt	ENSRNOG00000024178	-0.976204	0.0259248
Ikzf3	ENSRNOG00000007200	-2.06274	0.0259248
Fat4	ENSRNOG00000028335	0.898419	0.0259548
Phldb2	ENSRNOG00000002171	0.835021	0.02597
Dhx9	ENSRNOG00000002735	-0.636752	0.02597
Elf1	ENSRNOG00000011762	-0.774967	0.02597
Uhrf1	ENSRNOG00000048411	-1.08531	0.02597
Rapgef6	ENSRNOG00000009995	-1.14896	0.02597
Col12a1	ENSRNOG00000058470	0.725851	0.0260227
Scand1	ENSRNOG00000019987	0.702687	0.0260902
Kansl1	ENSRNOG00000053680	-0.641082	0.0261321
Man2a1	ENSRNOG00000015439	-0.699217	0.0263524
Sgca	ENSRNOG00000003998	1.14328	0.0263727
Sema6c	ENSRNOG00000021101	0.881265	0.0263727
Cxcr6	ENSRNOG00000089617	-1.25694	0.0263727
Jchain	ENSRNOG00000003666	-1.46755	0.0263727
Spn	ENSRNOG00000036711	-1.66217	0.0264227
Lrrc10b	ENSRNOG00000030180	0.851538	0.0264241
Art2b	ENSRNOG00000019687	-1.37452	0.0266295
Mpdz	ENSRNOG00000007894	0.910025	0.0266727
Grap2	ENSRNOG00000018316	-1.70188	0.026748
Nabp1	ENSRNOG00000015416	-0.759942	0.0268748
Gprasp2	ENSRNOG00000037658	0.959322	0.0270125
Evi2b	ENSRNOG00000014125	-1.58015	0.0270325
Unc13d	ENSRNOG00000007439	-1.60325	0.0270325
Cd6	ENSRNOG00000020884	-1.47102	0.0270385
Tnfrsf11b	ENSRNOG00000008336	0.788912	0.027058
Ank2	ENSRNOG00000011076	1.05629	0.0272218
Actg2	ENSRNOG00000029401	1.00903	0.0272218
Rgs10	ENSRNOG00000042592	0.666265	0.0272218
Actn1	ENSRNOG00000056756	0.70885	0.0272471
Pole	ENSRNOG00000037449	-1.11777	0.027252
Ralgdsl1	ENSRNOG00000002347	0.788856	0.0272918
Fn1	ENSRNOG00000014288	0.821798	0.0273287
Usf3	ENSRNOG00000027756	-0.890093	0.0273287
Ncs1	ENSRNOG00000064701	0.941172	0.0273514
Cpne2	ENSRNOG00000043286	0.762486	0.0275234
Cd5	ENSRNOG00000020872	-2.08577	0.0275234
Hoxb3	ENSRNOG00000008313	1.11365	0.0275465
Pacsin3	ENSRNOG00000014204	0.961514	0.0275465
Entpd1	ENSRNOG00000014574	0.721727	0.0276163
Sult4a1	ENSRNOG00000046975	1.21304	0.0276615
Angptl2	ENSRNOG00000016678	0.795006	0.0276615
Lig1	ENSRNOG00000014193	-0.75811	0.0276615
Cyth4	ENSRNOG00000007679	-1.09409	0.0276615
Fstl5	ENSRNOG00000047002	1.3207	0.027715
Ndufa4l2	ENSRNOG00000031851	1.3116	0.0279291
Map1b	ENSRNOG00000017428	1.0777	0.0279291
Ldhb	ENSRNOG00000013000	0.843203	0.0279291
Dock8	ENSRNOG00000015894	-1.46941	0.0279291
Itgb2	ENSRNOG00000001224	-1.85691	0.0280927
Vwa5al1	ENSRNOG00000005960	1.2039	0.0281197
Tnnt2	ENSRNOG00000033734	1.1151	0.0281197
Fez1	ENSRNOG00000006075	0.980203	0.0281197
Unc13a	ENSRNOG00000018452	0.963918	0.0281197
Mapk8ip1	ENSRNOG00000058478	0.910049	0.0281197
Sorbs2	ENSRNOG00000013391	0.770059	0.0281197
Cdca4	ENSRNOG00000013898	-0.666883	0.0281197
Mthfd1	ENSRNOG00000005602	-0.842323	0.0281197
ENSRNOG00000071278		-0.87999	0.0281197
Mki67	ENSRNOG00000028137	-0.966308	0.0281197
Fermt3	ENSRNOG00000021161	-1.12882	0.0281197
Scaf11	ENSRNOG00000005263	-0.671102	0.0281857
Malt1	ENSRNOG00000017181	-0.986226	0.0281857
Zfp804a	ENSRNOG00000038004	1.33902	0.0282416
Robo2	ENSRNOG00000029598	0.799164	0.0283269
Zcchc2	ENSRNOG00000002882	-0.661081	0.0283269
Celf4	ENSRNOG00000014503	1.22553	0.0285055
Ncapd2	ENSRNOG00000055300	-0.802799	0.0285055
Ncf4	ENSRNOG00000006940	-1.44322	0.0285055
Ccl22	ENSRNOG00000016535	-1.5736	0.0285055
Ikzf1	ENSRNOG00000004444	-1.80293	0.0285055
Acap1	ENSRNOG00000015674	-1.47591	0.0285751
Synm	ENSRNOG00000014030	0.943374	0.0286948
Dixdc1	ENSRNOG00000010260	0.856198	0.0286948
Gna12	ENSRNOG00000001235	0.568007	0.0286948
Sart3	ENSRNOG00000000702	-0.587331	0.0286948
Tnfaip3	ENSRNOG00000049517	-1.17223	0.0287868
Pth1r	ENSRNOG00000020948	1.0805	0.0288542
Nbeal2	ENSRNOG00000027880	-0.622642	0.0288542
Usp1	ENSRNOG00000007890	-0.707984	0.0288542
Lipg	ENSRNOG00000018694	-1.15256	0.0288542
Phox2b	ENSRNOG00000089491	1.14249	0.0289264
Snrpn	ENSRNOG00000054391	1.20964	0.0291509
Ogn	ENSRNOG00000029792	0.841716	0.0291509
Rasgrp1	ENSRNOG00000005404	-1.67962	0.0291509
Oaz2	ENSRNOG00000015953	0.577448	0.0291923
Cenpo	ENSRNOG00000050111	-0.958334	0.0292168
Kif26a	ENSRNOG00000013661	1.11086	0.0294163
Gimap7	ENSRNOG00000038740	-1.25759	0.0295613
Cd200l1	ENSRNOG00000053301	-1.05516	0.0296068
Ncdn	ENSRNOG00000011751	0.621627	0.0296657
Notch1	ENSRNOG00000019322	-0.631104	0.0296657
Spink8	ENSRNOG00000037199	1.01494	0.0296714
Dhrs7b	ENSRNOG00000005360	0.739598	0.0298776
Pcolce	ENSRNOG00000025001	0.745653	0.0299505
Gap43	ENSRNOG00000001528	1.12769	0.0300566
Sostdc1	ENSRNOG00000005770	1.10506	0.0300681
Map3k1	ENSRNOG00000013177	-0.810157	0.0300681
Rreb1	ENSRNOG00000015701	-0.60271	0.030085
Tank	ENSRNOG00000008859	-0.884711	0.030085
Seh1l_2	ENSRNOG00000042879	-1.02277	0.030085
Serpinh1	ENSRNOG00000016831	0.778596	0.0301001
Nfe2l2	ENSRNOG00000001548	-0.625404	0.0301001
Atp8b1	ENSRNOG00000024952	-1.00396	0.0301001
Kif18b	ENSRNOG00000021713	-1.10646	0.0301001
Ctsl	ENSRNOG00000018566	0.708189	0.0301455
Samd14	ENSRNOG00000004155	1.20697	0.030175
Bex2	ENSRNOG00000032729	1.22635	0.0301945
Slitrk5	ENSRNOG00000009649	1.15098	0.0301945
Scn7a	ENSRNOG00000029342	1.14231	0.0301945
Syt15	ENSRNOG00000051688	1.09029	0.0301945
Ntmt1	ENSRNOG00000024809	0.63067	0.0301945
Zfp41	ENSRNOG00000007489	-0.702611	0.0301945
Stt3b	ENSRNOG00000011922	-0.721312	0.0301945
Nfkb1	ENSRNOG00000023258	-0.849277	0.0301945
Sinhcaf	ENSRNOG00000049943	-0.91784	0.0301945
Pik3cg	ENSRNOG00000009385	-0.947891	0.0301945
Cxhxorf65_2	ENSRNOG00000003954	-1.51126	0.0302668
Styxl2	ENSRNOG00000003722	1.23324	0.0303329
Dlgap1	ENSRNOG00000016196	1.12124	0.0303329
P2rx2	ENSRNOG00000037456	1.09723	0.0303329
Gpx8	ENSRNOG00000010461	0.878344	0.0303329
Ppargc1a	ENSRNOG00000004473	0.8541	0.0303329
Nup107	ENSRNOG00000006541	-0.731222	0.0303329
Myh9	ENSRNOG00000049236	-0.802538	0.0303329
Tcof1	ENSRNOG00000026108	-0.85316	0.0303329
Iqcd_1	ENSRNOG00000001377	-0.914276	0.0303329
Cftr	ENSRNOG00000055103	-1.00244	0.0303329
Tspan18	ENSRNOG00000008758	0.862014	0.0303765
Fxyd5	ENSRNOG00000021062	-1.37115	0.0307221
C1qtnf9	ENSRNOG00000013793	1.0882	0.0307442
Cd247	ENSRNOG00000003298	-1.6526	0.0307772
Rtn1	ENSRNOG00000004794	1.06234	0.0307873
Kdm1b	ENSRNOG00000016519	-1.1603	0.030873
Susd4	ENSRNOG00000003562	1.04856	0.0308985
Cadm3	ENSRNOG00000003365	1.01603	0.0308985
Tcaf1	ENSRNOG00000017911	0.880518	0.0309263
Adamts7	ENSRNOG00000028036	0.76165	0.0309499
Cald1	ENSRNOG00000010233	0.88465	0.0309729
St3gal1	ENSRNOG00000008209	-0.715883	0.0309978
Peg3	ENSRNOG00000014791	1.09765	0.0311499
Maged1	ENSRNOG00000006756	0.747483	0.0311499
Inpp5a	ENSRNOG00000017635	0.641171	0.0311499
Nup93	ENSRNOG00000018564	-0.70949	0.0311499
Sgo1	ENSRNOG00000022499	-1.08657	0.0311499
Nsg1	ENSRNOG00000005700	1.06939	0.0311714
Atad2b	ENSRNOG00000058973	-0.627294	0.0311714
Zbed4	ENSRNOG00000004588	-0.837163	0.0311714
B4galnt1	ENSRNOG00000004839	-1.43387	0.0311714
Ckm	ENSRNOG00000016837	0.967791	0.0312025
Fgfr1	ENSRNOG00000016050	0.715259	0.0313542
Pcp4l1	ENSRNOG00000003209	0.896742	0.0314331
Kif3c	ENSRNOG00000011394	0.921027	0.0315247
Gpr162	ENSRNOG00000016143	1.18984	0.0315486
Zcchc12	ENSRNOG00000013162	1.16258	0.0315486
Ctsf	ENSRNOG00000019708	0.73447	0.0315486
Clint1	ENSRNOG00000005406	-0.585601	0.0315486
Fcmr	ENSRNOG00000004441	-1.9628	0.0315486
Pex5l	ENSRNOG00000011211	1.32492	0.0315607
Mapk8ip2	ENSRNOG00000032828	1.20535	0.0315607
Ap1s2	ENSRNOG00000038686	0.854314	0.0315607
Palm	ENSRNOG00000009760	0.775269	0.0315607
Ckb	ENSRNOG00000010872	0.743437	0.0315607
Elavl4	ENSRNOG00000023601	1.25239	0.031597
Gpatch8	ENSRNOG00000021044	-0.604141	0.031597
Ccnf	ENSRNOG00000007483	-0.874919	0.031597
Dnajb4	ENSRNOG00000013011	0.674134	0.031718
Sez6l2	ENSRNOG00000027098	1.17507	0.0317493
Ttl	ENSRNOG00000018205	0.65471	0.0317493
Cd27	ENSRNOG00000027466	-2.34948	0.0317493
Mylk	ENSRNOG00000002215	0.883443	0.0317649
Hibadh	ENSRNOG00000008063	0.51344	0.0317649
Nfatc1	ENSRNOG00000017146	-1.18198	0.0317649
Dock2	ENSRNOG00000006932	-1.54246	0.0317649
ENSRNOG00000084623		-0.743936	0.0317649
Caly	ENSRNOG00000018337	1.29284	0.0318101
Chrm4	ENSRNOG00000017556	1.2743	0.0318101
Gnao1	ENSRNOG00000019482	0.85282	0.0318101
Etnk1	ENSRNOG00000014856	-0.571138	0.0318101
Nsdhl	ENSRNOG00000057814	-0.738542	0.0318101
Ptprc	ENSRNOG00000000655	-1.90704	0.0318101
Nup210	ENSRNOG00000005390	-1.03421	0.032171
Hdac9	ENSRNOG00000004158	-1.3246	0.0322087
Cd37	ENSRNOG00000020699	-1.7204	0.0322087
Scg2	ENSRNOG00000015055	1.00817	0.0323221
Top2a	ENSRNOG00000053047	-1.07146	0.0323348
Celf3	ENSRNOG00000020875	1.12262	0.0323648
Kctd17	ENSRNOG00000000231	0.664489	0.0323648
Pcna	ENSRNOG00000021264	-0.794684	0.0323648
Cbfb	ENSRNOG00000014647	-0.91392	0.0323648
Ighm	ENSRNOG00000034190	-1.71615	0.0325113
Whrn	ENSRNOG00000001700	0.704774	0.0325352
Asb2	ENSRNOG00000051619	0.672004	0.0325978
Syk	ENSRNOG00000012160	-1.13948	0.0326096
Arid1a	ENSRNOG00000006137	-0.606624	0.0327927
Sqle	ENSRNOG00000009550	-0.722471	0.0327984
Ptpn6	ENSRNOG00000014294	-0.988945	0.0328812
Fmnl3	ENSRNOG00000056297	-1.51973	0.0328812
Fgf1	ENSRNOG00000087149	0.785171	0.0329362
Msh6	ENSRNOG00000016134	-0.780661	0.0329819
Gmip	ENSRNOG00000027257	-0.925464	0.0329819
Rab13	ENSRNOG00000016733	0.671026	0.0330564
Sdc3	ENSRNOG00000011927	0.789418	0.0330673
Inpp5d	ENSRNOG00000017020	-1.34286	0.0330673
Cd53	ENSRNOG00000017874	-1.68144	0.0330673
Dtx3	ENSRNOG00000005129	0.764293	0.0330808
Gpalpp1	ENSRNOG00000001037	-0.612242	0.0330808
Olfml2b	ENSRNOG00000003018	0.746109	0.0331314
Sort1	ENSRNOG00000031814	0.630717	0.0331314
Senp1	ENSRNOG00000022260	-0.73325	0.0331314
Thbs4	ENSRNOG00000012471	0.85399	0.0332201
Osbpl5	ENSRNOG00000020713	0.754997	0.0332479
Ercc6l	ENSRNOG00000003208	-1.20709	0.0332479
Spib	ENSRNOG00000019660	-1.31005	0.0332479
Thra	ENSRNOG00000009066	0.689859	0.0333149
Chrm2	ENSRNOG00000046972	0.74585	0.0333289
Col6a1	ENSRNOG00000001249	0.6669	0.0333289
Ptpn22	ENSRNOG00000019614	-1.41547	0.0333289
Cacnb2	ENSRNOG00000018378	0.833489	0.0333405
LOC103692127	ENSRNOG00000047951	1.0866	0.0334547
Itgal	ENSRNOG00000017980	-1.6243	0.0334547
Nlgn3	ENSRNOG00000003812	0.911074	0.0337147
Unk	ENSRNOG00000006600	-0.677105	0.0337581
Fancd2	ENSRNOG00000061085	-0.779589	0.0337581
Crabp1	ENSRNOG00000023633	1.22917	0.0337833
Strbp	ENSRNOG00000010150	-0.594007	0.0337833
Mcm7	ENSRNOG00000001349	-0.812125	0.0337833
Celsr3	ENSRNOG00000053889	1.29384	0.0339425
Trrap	ENSRNOG00000025244	-0.608261	0.0339425
Icoslg	ENSRNOG00000023109	-0.957853	0.0340358
Elmo1	ENSRNOG00000059705	-1.33652	0.0340484
St6galnac6	ENSRNOG00000046984	0.803847	0.0340734
Slc40a1	ENSRNOG00000003872	0.780201	0.0340734
Trim3	ENSRNOG00000018356	0.775794	0.0340734
Col1a1	ENSRNOG00000003897	0.70634	0.0340734
Cbx5	ENSRNOG00000036841	-0.653929	0.0340734
Dip2b	ENSRNOG00000056106	-0.706975	0.0340734
Fubp1	ENSRNOG00000043370	-0.780254	0.0340734
Nup205	ENSRNOG00000010852	-0.917728	0.0340734
Ttk	ENSRNOG00000029055	-0.937927	0.0340734
Ptpn7	ENSRNOG00000005807	-1.60757	0.0340734
Swap70	ENSRNOG00000009910	-1.31354	0.0341499
Ablim2	ENSRNOG00000007882	1.05135	0.034159
Htra3	ENSRNOG00000008182	0.709759	0.034159
Crlf3	ENSRNOG00000050657	-1.1672	0.034159
Dkk3	ENSRNOG00000016343	0.772499	0.0344246
Scube2	ENSRNOG00000013123	0.832343	0.0345015
Klc1	ENSRNOG00000011572	0.660681	0.0345198
Spire1	ENSRNOG00000025324	0.692443	0.0347768
Prc1	ENSRNOG00000013057	-0.795751	0.0347768
Pdss1	ENSRNOG00000048849	-0.819875	0.0347768
Selplg	ENSRNOG00000000699	-1.49129	0.0347768
E2f4	ENSRNOG00000015708	-0.637778	0.0348169
Cbx2	ENSRNOG00000049215	-0.898478	0.0348169
Vamp1	ENSRNOG00000019219	1.00705	0.034907
Gimap9	ENSRNOG00000024569	-1.09228	0.034907
Ctse	ENSRNOG00000006963	-1.72127	0.034907
Dhrs7	ENSRNOG00000005589	0.656658	0.0350222
Tmem35a	ENSRNOG00000001506	1.29431	0.0351252
Calb2	ENSRNOG00000016977	1.06489	0.0351632
Apobec2	ENSRNOG00000012303	0.971098	0.0351632
Clec11a	ENSRNOG00000019138	0.84328	0.0351632
Foxf2	ENSRNOG00000063796	0.765255	0.0351632
Tubb2a	ENSRNOG00000017558	0.696324	0.0351632
Micos10	ENSRNOG00000089574	0.659778	0.0351632
Cend1	ENSRNOG00000062814	1.07888	0.0352178
Zbtb11	ENSRNOG00000001613	-0.694757	0.0357237
Lrrn2	ENSRNOG00000009691	1.02996	0.0357475
Trim47	ENSRNOG00000008215	0.846238	0.0357475
Arhgef17	ENSRNOG00000053502	0.740866	0.0357475
Nid1	ENSRNOG00000002461	0.733412	0.0357475
Usp6nl	ENSRNOG00000017644	-0.724553	0.0357691
Tctn2	ENSRNOG00000088480	-0.795509	0.0357691
Akap8l	ENSRNOG00000006355	0.701456	0.0359208
Xrn2	ENSRNOG00000011785	-0.685015	0.0359591
Slc12a6	ENSRNOG00000005196	-0.775891	0.0362124
Spry1	ENSRNOG00000025371	0.850271	0.0363501
Cenpb	ENSRNOG00000057284	0.507382	0.036495
Irag2	ENSRNOG00000029308	-0.944523	0.0365012
Trat1	ENSRNOG00000029564	-1.71411	0.0365012
Fam111a	ENSRNOG00000012067	-0.926914	0.0366252
Tnn	ENSRNOG00000002548	-2.98159	0.0368059
Clip3	ENSRNOG00000050104	1.00467	0.0368878
Serpini1	ENSRNOG00000010248	0.999914	0.0369136
Pwwp2a	ENSRNOG00000003936	-0.604926	0.0369136
Zzef1	ENSRNOG00000024535	-0.627154	0.0369136
Bub1	ENSRNOG00000032778	-0.661247	0.0369136
Arap2	ENSRNOG00000056826	-0.81637	0.0369136
Ppp1r16b	ENSRNOG00000015614	-1.22921	0.0369136
Nacad	ENSRNOG00000053875	1.12615	0.0369145
Slc66a2	ENSRNOG00000059215	0.802069	0.0369145
Snrpa	ENSRNOG00000001501	-0.764877	0.0369145
Myh11	ENSRNOG00000057880	0.954624	0.0369537
Ces2g_2	ENSRNOG00000070043	-1.1205	0.0369537
Cps1	ENSRNOG00000013704	-0.923514	0.0369847
Polr1a	ENSRNOG00000009545	-0.795128	0.0370675
Hvcn1	ENSRNOG00000001270	-1.98211	0.0370675
ENSRNOG00000088764		-0.889868	0.0371058
Gaa	ENSRNOG00000047656	0.70035	0.0371879
Slc4a4	ENSRNOG00000003134	-0.988511	0.0372666
Zfp800	ENSRNOG00000007662	-0.851524	0.037312
Zfp706	ENSRNOG00000060956	-0.592075	0.0374772
Art3	ENSRNOG00000002256	0.887036	0.0374893
Bean1	ENSRNOG00000066314	0.933976	0.0376495
Faxc	ENSRNOG00000010106	0.905249	0.0376624
Fstl1	ENSRNOG00000002746	0.673893	0.0377058
Lman1	ENSRNOG00000024470	-0.759864	0.0377104
C2cd3	ENSRNOG00000017608	-0.767011	0.0377104
Urb2	ENSRNOG00000026853	-0.796854	0.0377104
Ticrr	ENSRNOG00000015520	-1.01257	0.0378165
AABR07054614.1	ENSRNOG00000008245	0.947436	0.0380563
Schip1	ENSRNOG00000009276	0.856766	0.0380563
Arhgap25	ENSRNOG00000009347	-1.44607	0.0380563
Dnal4	ENSRNOG00000015583	0.713738	0.0380614
Ecrg4	ENSRNOG00000023576	0.884348	0.038146
Nampt	ENSRNOG00000009754	-0.552544	0.0381486
Unc93b1	ENSRNOG00000017703	-0.963533	0.0381486
Pabpc1	ENSRNOG00000008639	-0.751456	0.0384637
Ppp2r2c	ENSRNOG00000058202	1.03009	0.0384973
Gucy1b1	ENSRNOG00000012060	0.686579	0.0387026
Traf3ip3	ENSRNOG00000005565	-1.89581	0.0388219
Irf4	ENSRNOG00000061070	-1.72735	0.0388299
Tmem179	ENSRNOG00000013128	1.32857	0.0389307
Kcnk2	ENSRNOG00000002653	1.19635	0.0389307
Ndrg4	ENSRNOG00000012482	1.05154	0.0389307
Hoxb2	ENSRNOG00000008365	1.03403	0.0389307
Dcbld2	ENSRNOG00000055281	1.01057	0.0389307
Slc22a17	ENSRNOG00000016414	0.974907	0.0389307
Septin5	ENSRNOG00000029912	0.96953	0.0389307
Eno2	ENSRNOG00000013141	0.942206	0.0389307
Rgs5	ENSRNOG00000083506	0.893309	0.0389307
Coq10a	ENSRNOG00000029571	0.853953	0.0389307
Mbd2	ENSRNOG00000011853	-0.540063	0.0389307
Smc3	ENSRNOG00000014173	-0.582411	0.0389307
Actr2	ENSRNOG00000004959	-0.610068	0.0389307
Rfwd3	ENSRNOG00000051461	-0.642365	0.0389307
Camk1d	ENSRNOG00000017882	-0.674021	0.0389307
Cep152	ENSRNOG00000065817	-0.749618	0.0389307
Det1	ENSRNOG00000018515	-0.793991	0.0389307
Atad5	ENSRNOG00000021903	-1.1599	0.0389307
Mis18bp1	ENSRNOG00000023093	-1.3924	0.0389307
Coro1a	ENSRNOG00000019430	-1.56089	0.0389307
Cit	ENSRNOG00000001143	-1.25273	0.0389339
Igfbp4	ENSRNOG00000010635	0.65452	0.0391774
Dcn	ENSRNOG00000004554	0.772786	0.0392449
Tlx2	ENSRNOG00000055188	1.2349	0.0393429
Dpt	ENSRNOG00000002947	0.761844	0.0393808
Birc3	ENSRNOG00000005731	-0.875997	0.0394104
Sltm	ENSRNOG00000054446	-0.536534	0.0395169
Copz2	ENSRNOG00000009225	0.841815	0.039584
Nsd2	ENSRNOG00000038140	-0.596561	0.039584
Polr2a	ENSRNOG00000028834	-0.620898	0.039584
Myh6	ENSRNOG00000025757	1.40189	0.039598
ENSRNOG00000087179		0.8979	0.0396802
Spock2	ENSRNOG00000061544	0.848796	0.0396802
Arvcf	ENSRNOG00000001888	0.776268	0.0396802
Zbtb47	ENSRNOG00000019382	0.73326	0.0396802
Ppp2r5b	ENSRNOG00000021025	0.649382	0.0396802
Flywch1	ENSRNOG00000004333	0.563968	0.0396802
Mtfr2	ENSRNOG00000058050	-0.518859	0.0396802
Ankhd1_1	ENSRNOG00000071292	-0.603255	0.0396802
Dlg2	ENSRNOG00000022635	0.896258	0.0397055
Maob	ENSRNOG00000029778	0.816433	0.0397055
ENSRNOG00000076409		0.627424	0.0397055
Kif20a	ENSRNOG00000024428	-1.01741	0.0397055
Neurl1	ENSRNOG00000020339	0.832823	0.0397271
Rilpl1	ENSRNOG00000001055	0.808274	0.0397271
Gon4l	ENSRNOG00000020297	-0.603724	0.0397271
Rbl2	ENSRNOG00000012153	-0.661397	0.0397271
Tbc1d10c	ENSRNOG00000021510	-1.04521	0.0397271
Card11	ENSRNOG00000024277	-1.51302	0.0397271
Reep1	ENSRNOG00000008481	0.932503	0.0397587
Ptger3	ENSRNOG00000010325	0.875135	0.0398532
Ano6	ENSRNOG00000006995	0.665099	0.0398532
Lcp2	ENSRNOG00000005620	-1.07278	0.0399612
Zfp362	ENSRNOG00000043364	-0.841364	0.0399807
Setd2	ENSRNOG00000020915	-0.609886	0.0400005
Tfdp1	ENSRNOG00000019222	-0.66804	0.0400746
Nipbl	ENSRNOG00000056907	-0.532129	0.0402233
Syngr3	ENSRNOG00000012620	1.14097	0.0404188
Sst	ENSRNOG00000001837	0.84289	0.0404188
Kat6a	ENSRNOG00000025174	-0.622722	0.0404188
Ptprd	ENSRNOG00000005711	-1.00046	0.0404321
Srsf2	ENSRNOG00000000248	-0.65071	0.0404446
Marveld2	ENSRNOG00000018297	-0.965603	0.0404446
Ccr6	ENSRNOG00000012964	-1.68595	0.0404601
Dmxl1	ENSRNOG00000024671	-0.817303	0.0405103
Cep55	ENSRNOG00000016377	-0.918828	0.0405103
Nefl	ENSRNOG00000013658	1.12613	0.0405446
Dync1i1	ENSRNOG00000009700	1.2555	0.0405766
Plcl1	ENSRNOG00000032659	0.996526	0.0406167
Ino80	ENSRNOG00000014483	-0.560668	0.0406167
Mcm2	ENSRNOG00000016316	-0.982361	0.0408313
Sash3	ENSRNOG00000004409	-1.70343	0.0408934
Tmem74	ENSRNOG00000065300	1.22471	0.040911
Pirt	ENSRNOG00000063443	0.991742	0.040911
Ctxn1	ENSRNOG00000073687	0.952962	0.040911
Abca8a	ENSRNOG00000004147	0.949321	0.040911
Dgcr6	ENSRNOG00000001880	0.691217	0.040911
Myadm	ENSRNOG00000053450	0.601219	0.040911
Fkbp1a	ENSRNOG00000008822	0.533685	0.040911
Copb1	ENSRNOG00000057623	-0.488916	0.040911
Baz2a	ENSRNOG00000053881	-0.545146	0.040911
Kmt2e	ENSRNOG00000021614	-0.558032	0.040911
Bdp1	ENSRNOG00000017864	-0.559489	0.040911
Cyb561a3	ENSRNOG00000020702	-1.15286	0.040911
Adam17	ENSRNOG00000060694	-0.725264	0.0409737
Arhgef40	ENSRNOG00000052354	0.818588	0.0410491
C2h4orf46	ENSRNOG00000010071	-1.03004	0.0410577
Mybbp1a	ENSRNOG00000015236	-0.599003	0.0410679
Atp11a	ENSRNOG00000017154	-0.689461	0.0410679
Pbk	ENSRNOG00000015308	-0.839535	0.0410679
Slc26a2	ENSRNOG00000018082	-1.07772	0.0410679
RT1-N3	ENSRNOG00000000795	-0.821508	0.041085
Pcsk1n	ENSRNOG00000046021	1.13323	0.0411676
Eml1	ENSRNOG00000043143	0.682499	0.0412747
Def6	ENSRNOG00000000502	-1.26353	0.0412892
Arhgap24	ENSRNOG00000056944	0.736333	0.0413241
Vamp8	ENSRNOG00000012748	0.713573	0.0413241
Atf1	ENSRNOG00000061088	-0.552529	0.0413241
Otud4	ENSRNOG00000018477	-0.63739	0.0413241
Lmnb2	ENSRNOG00000025742	-0.696779	0.0413241
Was	ENSRNOG00000031058	-1.49215	0.0413241
Skap1	ENSRNOG00000023881	-1.74387	0.0413241
Ap1g2	ENSRNOG00000025619	1.0654	0.0415872
Pdk3	ENSRNOG00000012513	-0.632607	0.0417219
Ryr1	ENSRNOG00000020557	-0.969639	0.0417219
Cped1	ENSRNOG00000021840	0.694803	0.0417487
Rims4	ENSRNOG00000074704	1.17098	0.0418503
Ahr	ENSRNOG00000004342	-0.788294	0.0418614
Inafm2	ENSRNOG00000066025	0.603116	0.0420205
Cdyl	ENSRNOG00000032215	-0.931736	0.0420205
Gimap1	ENSRNOG00000042229	-1.35555	0.0420205
Cd1d1	ENSRNOG00000016451	-0.862758	0.0420862
Fcrl1	ENSRNOG00000034230	-1.53107	0.0420862
Vgf	ENSRNOG00000001416	1.29098	0.0420932
Iglon5	ENSRNOG00000017918	1.05711	0.0422856
Isoc2b	ENSRNOG00000016829	0.637783	0.0422856
Eif2ak3	ENSRNOG00000006069	-0.815143	0.0422856
Dlgap5	ENSRNOG00000010721	-1.12552	0.0423016
Dennd1c	ENSRNOG00000046050	-1.41483	0.0423016
Ecm1	ENSRNOG00000021166	0.711192	0.0423859
Ap1s1	ENSRNOG00000001415	0.600967	0.0423859
Rad21	ENSRNOG00000004420	-0.545447	0.0423859
Ints6	ENSRNOG00000009873	-0.595996	0.0423859
Syt11	ENSRNOG00000020279	0.874693	0.0426308
Pnma8b	ENSRNOG00000016863	1.01644	0.0426756
Prrt1	ENSRNOG00000000433	0.665198	0.0426891
Nmnat2	ENSRNOG00000027697	1.12524	0.0428115
Chrna3	ENSRNOG00000013829	1.08618	0.0428115
Robo1	ENSRNOG00000029614	1.03938	0.0428115
Nynrin	ENSRNOG00000048431	0.839351	0.0428115
Armcx2	ENSRNOG00000025705	0.836424	0.0428115
Bcat1	ENSRNOG00000015514	0.799034	0.0428115
Cdc42ep3	ENSRNOG00000032136	0.73377	0.0428115
Rassf8	ENSRNOG00000015986	0.731714	0.0428115
Bcl2l11	ENSRNOG00000016551	-0.85105	0.0428115
Mga	ENSRNOG00000006378	-0.613263	0.0428866
Slc8a2	ENSRNOG00000001492	0.866142	0.0429222
Cad	ENSRNOG00000026474	-0.703499	0.0429222
Ass1	ENSRNOG00000008837	0.924371	0.0429491
Smtn	ENSRNOG00000019451	0.848164	0.0429491
Tshz2	ENSRNOG00000048433	0.700056	0.0429491
Nop2	ENSRNOG00000018453	-0.572547	0.0429491
Faim2	ENSRNOG00000045554	1.09089	0.0430859
Tmem255b	ENSRNOG00000026336	1.03242	0.0430859
Camta1	ENSRNOG00000018602	0.937616	0.0432637
Tom1l1	ENSRNOG00000002474	-0.688239	0.0432637
Blm	ENSRNOG00000011213	-0.999819	0.0432637
Aph1bl2	ENSRNOG00000063302	0.879561	0.0435742
Agap2	ENSRNOG00000025584	-1.16241	0.0436306
Sfxn3	ENSRNOG00000015442	0.68425	0.0436687
Wasf3	ENSRNOG00000048898	1.20701	0.043874
Srpk1	ENSRNOG00000000511	-0.702528	0.043874
Fndc1	ENSRNOG00000030210	0.841048	0.0440662
Slco3a1	ENSRNOG00000032798	0.626218	0.0440662
Gga2	ENSRNOG00000018599	-1.50997	0.0440662
Cd22	ENSRNOG00000024000	-1.93283	0.0441364
Trafd1	ENSRNOG00000001351	0.478853	0.0442284
Dlg4	ENSRNOG00000018526	0.848016	0.0442482
Cacna1c	ENSRNOG00000007090	0.795045	0.0442482
Nisch	ENSRNOG00000018823	0.565177	0.0442482
Pik3ap1	ENSRNOG00000013309	-0.69712	0.0442482
Alg8	ENSRNOG00000012292	-0.776215	0.0442482
Rcl1	ENSRNOG00000015491	-0.723381	0.0443761
Acadsb	ENSRNOG00000020624	0.676869	0.0446537
Ahctf1	ENSRNOG00000023541	-0.639427	0.0447424
Prmt7	ENSRNOG00000000258	-0.593139	0.0447856
Rundc3a	ENSRNOG00000020970	0.945187	0.0450716
Fam107b	ENSRNOG00000014886	-0.632185	0.0450716
Zc2hc1a	ENSRNOG00000022356	0.748645	0.0450816
Exo1	ENSRNOG00000056209	-1.05164	0.0450816
Kifc1	ENSRNOG00000000479	-0.813478	0.0451375
Lats2	ENSRNOG00000056343	0.685812	0.0453045
Deptor	ENSRNOG00000004328	0.649261	0.0453045
Kif4a	ENSRNOG00000038035	-0.76341	0.0453045
C10h17orf58	ENSRNOG00000043295	0.903979	0.0456981
Bcl2l2	ENSRNOG00000015732	0.537468	0.0456981
Xpo6	ENSRNOG00000016722	-0.515937	0.0456981
Iars1	ENSRNOG00000014616	-0.569198	0.0456981
Ccnb1	ENSRNOG00000058539	-0.802086	0.0456981
Cdk1	ENSRNOG00000000632	-0.829568	0.0456981
Cd3d	ENSRNOG00000015994	-1.29481	0.0456981
Masp2	ENSRNOG00000011258	-0.580936	0.0457021
Hpse	ENSRNOG00000002188	-1.06898	0.0457021
Limd2	ENSRNOG00000025448	-1.49417	0.0457021
Gjc1	ENSRNOG00000048838	0.797107	0.045742
Tagln3	ENSRNOG00000064186	1.07783	0.0458304
Irf2	ENSRNOG00000009824	-0.487525	0.0458394
Ccr9	ENSRNOG00000006311	-1.23526	0.0458519
Hcls1	ENSRNOG00000038881	-1.45311	0.0458519
Rassf5	ENSRNOG00000005342	-1.3583	0.045861
Cntfr	ENSRNOG00000047307	1.13929	0.0459518
Parva	ENSRNOG00000015713	0.621569	0.0459869
Rtl8a	ENSRNOG00000062466	0.583081	0.0459869
Phf6	ENSRNOG00000002276	-1.0706	0.0459869
Tubb2b	ENSRNOG00000017445	0.837207	0.0459946
Sass6	ENSRNOG00000015211	-0.684974	0.0460168
Stbd1	ENSRNOG00000002218	0.819706	0.046033
Cnot6	ENSRNOG00000054891	-0.602793	0.0460424
Ccnd2	ENSRNOG00000076926	-0.604231	0.0460424
Katna1	ENSRNOG00000014996	-0.647595	0.0460679
Chl1	ENSRNOG00000045771	1.04544	0.046132
Map6	ENSRNOG00000027204	0.930351	0.046224
Sh2b2	ENSRNOG00000001425	-1.65499	0.0462704
Itm2a	ENSRNOG00000002365	0.873986	0.0463562
Pdgfb	ENSRNOG00000017197	0.99799	0.0464811
Ngb	ENSRNOG00000011719	1.16164	0.0466235
Fbxo44	ENSRNOG00000009298	0.976979	0.0468847
Slc43a1	ENSRNOG00000008243	0.747713	0.0468847
Pfn2	ENSRNOG00000017427	0.902608	0.0469051
Kcnb1	ENSRNOG00000046949	0.789566	0.0469051
Cibar1	ENSRNOG00000016338	0.693695	0.0469051
Stk4	ENSRNOG00000013529	-0.670782	0.0469051
Myom2	ENSRNOG00000011754	1.02313	0.0469108
Mtrex	ENSRNOG00000010125	-0.661317	0.0469108
Sgk3	ENSRNOG00000049052	-0.87125	0.0469108
Sorl1	ENSRNOG00000064634	-1.16952	0.0469108
Fgd3	ENSRNOG00000016225	-1.29892	0.0469108
Bmp2k	ENSRNOG00000002040	-0.616926	0.0469337
Ncoa3	ENSRNOG00000005616	-0.741829	0.0469378
Prim2	ENSRNOG00000012486	-0.954547	0.0469378
Ifi30	ENSRNOG00000019387	-0.784464	0.0469847
Itga2	ENSRNOG00000058111	-0.79071	0.0469847
Golm2	ENSRNOG00000016357	0.776271	0.0470824
Vps13b	ENSRNOG00000066252	-0.563502	0.0470824
Proser1	ENSRNOG00000010980	-0.586083	0.0470824
Cks1b	ENSRNOG00000042561	-0.633793	0.0470824
Nckap1l	ENSRNOG00000036829	-1.42538	0.0470824
Kcnj12	ENSRNOG00000002303	1.00355	0.0471796
Gdnf	ENSRNOG00000083179	0.776535	0.0471796
Skp2	ENSRNOG00000059059	-0.963425	0.0472442
Serpinb6b	ENSRNOG00000016420	-1.35855	0.0472594
Atp5mpl_2	ENSRNOG00000068254	0.980989	0.0473929
F3	ENSRNOG00000011800	0.647515	0.0476968
Lhfpl6	ENSRNOG00000014153	0.63035	0.0476968
Dab2	ENSRNOG00000028930	0.803992	0.0477893
Rab34	ENSRNOG00000023375	0.807182	0.0478623
RT1-Db2	ENSRNOG00000030431	-1.71613	0.0479408
Ptp4a1	ENSRNOG00000011771	0.738527	0.0480991
Slc25a23	ENSRNOG00000047781	0.643623	0.0480991
Six5	ENSRNOG00000060146	0.742489	0.0481089
Acbd4	ENSRNOG00000003108	0.581177	0.0481089
Cflar	ENSRNOG00000012473	-0.721183	0.0481089
Dna2	ENSRNOG00000071263	-0.947606	0.0481089
Il16	ENSRNOG00000011680	-1.39431	0.0481089
Klhl13	ENSRNOG00000014029	0.818493	0.0481485
Palb2	ENSRNOG00000025126	-0.93498	0.0481485
Mllt11	ENSRNOG00000021110	0.920998	0.0481574
Aass	ENSRNOG00000039494	0.885584	0.0481574
Rnf11l2	ENSRNOG00000048819	0.854789	0.0481574
Bves	ENSRNOG00000043199	0.844331	0.0481574
Palld	ENSRNOG00000010107	0.668645	0.0481574
Upf1	ENSRNOG00000020134	-0.478593	0.0481574
Ckap2l	ENSRNOG00000026143	-0.947248	0.0481574
Amigo1	ENSRNOG00000045665	0.680482	0.0483942
Ehbp1l1	ENSRNOG00000056038	0.521789	0.0483942
Bin2	ENSRNOG00000031930	-1.05749	0.0484138
Colgalt2	ENSRNOG00000028207	1.04872	0.0484217
Resf1	ENSRNOG00000036913	-0.654915	0.0484217
Sgo2	ENSRNOG00000027035	-0.96676	0.0484217
Zfp354c	ENSRNOG00000029205	0.952118	0.0485975
Gpr22	ENSRNOG00000008423	1.19148	0.0486
Snx5	ENSRNOG00000006077	-0.653928	0.0486
Ebf1	ENSRNOG00000028845	-1.20563	0.0486
Guca2b	ENSRNOG00000008979	-1.00819	0.0486557
Iqsec3	ENSRNOG00000014083	0.975505	0.0486812
Rad51	ENSRNOG00000037302	-0.817033	0.0487368
Lamb2	ENSRNOG00000047768	0.782679	0.0490057
Pik3cd	ENSRNOG00000016846	-1.24518	0.0490466
Pamr1	ENSRNOG00000005348	0.915773	0.0491674
Abcg5	ENSRNOG00000005250	-0.998305	0.0493209
Tcf12	ENSRNOG00000057754	-0.655248	0.0493261
Cd69	ENSRNOG00000056783	-1.57751	0.0493261
Mapk10	ENSRNOG00000002079	1.02511	0.0497425
Comtd1	ENSRNOG00000013968	0.787991	0.0497966
Timp2_1	ENSRNOG00000089169	0.564159	0.0498642
Lix1	ENSRNOG00000012988	1.0061	0.0499028
Pabpn1	ENSRNOG00000042195	0.785265	0.0499028
Chtf18	ENSRNOG00000019174	-0.75532	0.0499636
Rab12	ENSRNOG00000019295	0.561878	0.0499812
Tmed5	ENSRNOG00000000073	-0.865272	0.0499812

## Sheet: E. coli K12 vs control
Name	Identifier	study vs. control_K12 vs control - Log fold change	study vs. control_K12 vs control - FDR p-value
AC095947.1	ENSRNOG00000030291	-1.4992	0.0177395
Kiss1	ENSRNOG00000047481	-1.46709	0.0192344
Rpl17l3_2	ENSRNOG00000029262	-1.32217	0.0343283
Scand1	ENSRNOG00000019987	-1.17538	0.000949713
Rpl35al3	ENSRNOG00000064222	-1.16588	0.0427496
Rps15al4	ENSRNOG00000052207	-1.12974	0.0148882
Rpl37al2	ENSRNOG00000003227	-1.08595	0.0102946
ENSRNOG00000074560	ENSRNOG00000074560	-1.04941	0.0494142
Rpl36l3	ENSRNOG00000031947	-1.03715	0.0239543
ENSRNOG00000091204	ENSRNOG00000091204	-1.0352	0.0427496
Rps18l3	ENSRNOG00000014169	-1.02203	0.00129037
Aspg	ENSRNOG00000012843	-1.02161	0.0148882
ENSRNOG00000066636	ENSRNOG00000066636	-1.02061	0.0121711
RT1-O1	ENSRNOG00000076074	-1.01491	0.0353109
Eif1-ps8	ENSRNOG00000033979	-0.90305	0.0427496
Tmem238	ENSRNOG00000070914	-0.893415	0.0242629
AABR07039133.2	ENSRNOG00000031517	-0.826588	0.032096
Bloc1s3	ENSRNOG00000017463	-0.784968	0.0239543
C1h19orf33	ENSRNOG00000056651	-0.778276	0.0427496
Tmem160	ENSRNOG00000080425	-0.765251	0.0176486
Dhrsx	ENSRNOG00000028323	-0.76399	0.0176486
Rps14	ENSRNOG00000018774	-0.761031	0.0243271
Sdf2l1	ENSRNOG00000001859	-0.759425	0.0176486
Ndufb2_2	ENSRNOG00000084454	-0.74036	0.0148882
Zc3h10	ENSRNOG00000040281	-0.734719	0.048961
Atp5f1e	ENSRNOG00000049912	-0.732597	0.0230098
Zfp771	ENSRNOG00000043225	-0.730989	0.0494142
Pgls	ENSRNOG00000018326	-0.725075	0.0176486
H2aj	ENSRNOG00000078093	-0.724411	0.0251641
C8h11orf71	ENSRNOG00000005918	-0.715437	0.0242629
Uqcrq	ENSRNOG00000067979	-0.705759	0.0239543
Tmem256	ENSRNOG00000037540	-0.699355	0.0176486
Bola2	ENSRNOG00000047988	-0.698594	0.0230098
Ndufaf8	ENSRNOG00000084928	-0.696939	0.0351148
Rpl36	ENSRNOG00000079694	-0.690026	0.0341705
Bola1	ENSRNOG00000021185	-0.682617	0.0476165
Rps10	ENSRNOG00000000490	-0.680819	0.0341705
Selenoh	ENSRNOG00000054563	-0.67515	0.0239543
Josd2	ENSRNOG00000019442	-0.673633	0.0243271
Nudt8	ENSRNOG00000083053	-0.664941	0.0494142
Pigy	ENSRNOG00000052134	-0.661507	0.0239543
Cyba	ENSRNOG00000013014	-0.654983	0.0427496
Gemin7	ENSRNOG00000049772	-0.65179	0.0494142
Ap2s1	ENSRNOG00000015865	-0.648807	0.0230098
Chchd2	ENSRNOG00000065713	-0.644064	0.0251641
Mrpl54	ENSRNOG00000020464	-0.639136	0.0176486
Timm13	ENSRNOG00000019682	-0.638908	0.0375764
Lsm7	ENSRNOG00000019552	-0.634425	0.048961
Ndufs7	ENSRNOG00000024568	-0.63079	0.0239543
Nfil3	ENSRNOG00000011668	-0.626246	0.0427496
Serf2	ENSRNOG00000064233	-0.625951	0.0475037
Tmem134	ENSRNOG00000022153	-0.622476	0.0330849
Tpgs1	ENSRNOG00000008296	-0.619376	0.048961
Rpl22l4	ENSRNOG00000011817	-0.619125	0.0409619
Junb	ENSRNOG00000065682	-0.618017	0.0494142
Mvd	ENSRNOG00000013376	-0.615622	0.048961
Creld2	ENSRNOG00000004659	-0.612726	0.0241323
Lsm4	ENSRNOG00000019572	-0.609999	0.0341705
Smco4	ENSRNOG00000011162	-0.598275	0.0351693
Trir	ENSRNOG00000003863	-0.596574	0.0242629
ENSRNOG00000075264	ENSRNOG00000075264	-0.594956	0.0341705
Atp5mg	ENSRNOG00000028884	-0.594434	0.0432501
Cdc34	ENSRNOG00000060530	-0.592755	0.0239543
Naa38	ENSRNOG00000090113	-0.592452	0.0353109
Atp5f1d	ENSRNOG00000014625	-0.588801	0.0482918
Sf3b5	ENSRNOG00000014908	-0.582973	0.048961
Fance	ENSRNOG00000000504	-0.579556	0.0391169
Atp5me	ENSRNOG00000000064	-0.579377	0.0494142
Uqcr10	ENSRNOG00000059061	-0.577414	0.048961
Ndufb1	ENSRNOG00000088065	-0.573481	0.0427496
Stk25	ENSRNOG00000018181	-0.573277	0.048961
Pheta2	ENSRNOG00000042522	-0.57253	0.048961
Ndufab1	ENSRNOG00000018129	-0.565153	0.0391169
Ndufs5	ENSRNOG00000029339	-0.561738	0.0490249
Anapc11	ENSRNOG00000036686	-0.561724	0.0427496
Polr1d_1	ENSRNOG00000000954	-0.561594	0.0427496
Pex16	ENSRNOG00000006539	-0.557815	0.0341705
Spsb3	ENSRNOG00000015300	-0.545364	0.0341705
Ppp1r16a	ENSRNOG00000015450	-0.543367	0.0409619
Hint1	ENSRNOG00000086472	-0.540569	0.048961
Arf5	ENSRNOG00000007806	-0.540552	0.0351148
Ppp1r14b	ENSRNOG00000078280	-0.534585	0.0427496
Dohh	ENSRNOG00000004259	-0.532574	0.0242629
Glrx5	ENSRNOG00000004206	-0.5317	0.0427496
Rnf7	ENSRNOG00000011663	-0.531234	0.0494142
Atp6v0b	ENSRNOG00000019655	-0.524835	0.032096
Ier2	ENSRNOG00000074928	-0.523169	0.0330849
ENSRNOG00000075838	ENSRNOG00000075838	-0.522511	0.0312342
Elof1	ENSRNOG00000014284	-0.522387	0.0450419
Sys1	ENSRNOG00000014480	-0.517389	0.0494142
Mydgf	ENSRNOG00000046883	-0.514006	0.0427496
Ndufa1	ENSRNOG00000071176	-0.50751	0.0494142
Gpx4	ENSRNOG00000013604	-0.507366	0.048961
Trabd	ENSRNOG00000029095	-0.504974	0.0450419
Snrpc	ENSRNOG00000000493	-0.50323	0.0427496
Nme1	ENSRNOG00000002693	-0.499509	0.0427496
Ppp4c	ENSRNOG00000019813	-0.493508	0.0448236
Micos10	ENSRNOG00000089574	-0.48846	0.048961
Psmb5	ENSRNOG00000013386	-0.486778	0.0494142
Mpc2	ENSRNOG00000003150	-0.456936	0.048961
Egln2	ENSRNOG00000020947	-0.453061	0.0494142
Hsph1	ENSRNOG00000000902	-0.449315	0.048961
Cipc	ENSRNOG00000011111	0.532217	0.0427496
Tjp1	ENSRNOG00000011077	0.598441	0.0427496
Nr1d2	ENSRNOG00000046912	0.633887	0.0427397
Tef	ENSRNOG00000019383	0.658214	0.0391169
Cfh	ENSRNOG00000030715	0.662031	0.048961
Postn	ENSRNOG00000012660	0.663856	0.0427496
Ankrd12	ENSRNOG00000012733	0.671646	0.0427496
Sspn	ENSRNOG00000001807	0.69279	0.0341705
Sparcl1	ENSRNOG00000015093	0.737541	0.0251991
Gucy1a1	ENSRNOG00000012302	0.748885	0.0239543
Car14	ENSRNOG00000023162	0.759612	0.0427496
Kcnma1	ENSRNOG00000005985	0.784739	0.0427496
Sorbs2	ENSRNOG00000013391	0.78904	0.0242629
Sema3a	ENSRNOG00000023337	0.914299	0.0341705
Map1b	ENSRNOG00000017428	0.916531	0.0427496
Per3	ENSRNOG00000018413	0.920088	0.0239543
Pparg	ENSRNOG00000008839	0.949363	0.0427496
Lgr5	ENSRNOG00000004221	1.062	0.0239543
Meox2	ENSRNOG00000006588	1.07126	0.0253394
Hlf	ENSRNOG00000074026	1.08027	0.0391169
Lgi1	ENSRNOG00000014758	1.09196	0.0427496
Adcyap1r1	ENSRNOG00000012098	1.10134	0.0341705
Nxpe2	ENSRNOG00000027847	1.15336	0.0427496
Dock3	ENSRNOG00000014576	1.1565	0.0427496
Epm2a	ENSRNOG00000040242	1.18783	0.0176486
Slc7a2	ENSRNOG00000011016	1.22866	0.0490249
Igkv5-45l1	ENSRNOG00000070718	1.30082	0.0341705
Lrpl1	ENSRNOG00000054809	1.30881	0.0427496
Gabrb3	ENSRNOG00000060599	1.35057	0.0341705
Zfpm2	ENSRNOG00000004109	1.40826	0.0242629
Cdh6	ENSRNOG00000013535	1.4621	0.032096
Lonrf2	ENSRNOG00000023312	1.51514	0.0239543
Myh6	ENSRNOG00000025757	1.54427	0.0176486
Gpr85	ENSRNOG00000024636	1.54965	0.0121711
Eif4g1-ps1	ENSRNOG00000030704	3.18001	0.000949713

## Sheet: E. coli BL21 vs control
Name	Identifier	study vs. control_BL21 vs control - Log fold change	study vs. control_BL21 vs control - FDR p-value
Rdh7	ENSRNOG00000004391	-4.41797	2.82085e-06
Eif4g1-ps1	ENSRNOG00000030704	3.5154	5.00034e-06
Ubb-ps1	ENSRNOG00000069384	-3.97657	5.00034e-06
Fam151a	ENSRNOG00000007799	-2.93127	0.000930406
Tm4sf4	ENSRNOG00000016437	-1.43159	0.00210623
ENSRNOG00000073837	ENSRNOG00000073837	-2.81115	0.00274673
Tm4sf5	ENSRNOG00000019510	-1.60496	0.00369762
Ugt2a3	ENSRNOG00000001973	-1.72336	0.00377087
Gata4	ENSRNOG00000010708	-3.48366	0.0045615
Anxa13	ENSRNOG00000007980	-0.82198	0.00793171
Gpr85	ENSRNOG00000024636	1.40635	0.0141155
Enpp7	ENSRNOG00000081693	-2.39352	0.0141155
Guca2b	ENSRNOG00000008979	-1.10389	0.0363379
Creb3l3	ENSRNOG00000032202	-1.63981	0.0667863
Asah2	ENSRNOG00000012196	-2.15246	0.0746254
Treh	ENSRNOG00000052010	-1.1146	0.0746254
Plb1	ENSRNOG00000026037	-1.85785	0.0809225

## Sheet: D. piger vs control
Name	Identifier	Desulfo all vs control - Log fold change	Desulfo all vs control - P-value	Desulfo all vs control - FDR p-value
2010106E10Rikl	ENSRNOG00000022411	0.00763385	0.990158	0.999972
2310061I04Rik	ENSRNOG00000071271	-0.303277	0.218624	0.994464
2510039O18Rikl	ENSRNOG00000007968	0.00884131	0.97228	0.999972
2610008E11Rikl	ENSRNOG00000022871	0.171034	0.523187	0.999972
2610318N02Rikl	ENSRNOG00000026918	-0.435003	0.195962	0.971154
4933427D14Rikl	ENSRNOG00000014027	-0.236271	0.377282	0.999972
6330403K07Rikl	ENSRNOG00000059827	1.17876	0.000661335	0.59922
6430548M08Rikl	ENSRNOG00000017431	0.471626	0.0738781	0.75378
9130023H24Rik	ENSRNOG00000064232	-0.230977	0.533246	0.999972
A1cf	ENSRNOG00000033195	-0.75875	0.122464	0.858091
A3galt2	ENSRNOG00000005935	0.617137	0.0330384	0.648644
A4galt	ENSRNOG00000009736	0.0557534	0.833913	0.999972
Aaas	ENSRNOG00000013445	0.0355082	0.909596	0.999972
AABR07002848.1	ENSRNOG00000050453	-0.127926	0.775144	0.999972
AABR07005588.1	ENSRNOG00000014946	-0.0773351	0.769383	0.999972
AABR07007032.1	ENSRNOG00000046333	0.0129312	0.970617	0.999972
AABR07018323.1	ENSRNOG00000038483	-0.90721	0.0535231	0.700275
AABR07019209.2	ENSRNOG00000062279	0.239663	0.352754	0.999972
AABR07022144.1	ENSRNOG00000046460	-0.105513	0.763116	0.999972
AABR07026291.1	ENSRNOG00000014275	-0.0129779	0.971078	0.999972
AABR07028769.1	ENSRNOG00000016670	0.140029	0.792626	0.999972
AABR07031480.1	ENSRNOG00000015645	-0.0809696	0.79715	0.999972
AABR07031491.2	ENSRNOG00000049681	0.15915	0.531659	0.999972
AABR07031666.1	ENSRNOG00000030364	0.0957688	0.733764	0.999972
AABR07032856.1	ENSRNOG00000038211	0.472907	0.375114	0.999972
AABR07034438.1	ENSRNOG00000046969	-0.0424291	0.881542	0.999972
AABR07034648.1	ENSRNOG00000047894	-0.517418	0.23319	0.999972
AABR07034730.2	ENSRNOG00000050898	-0.604443	0.497087	0.999972
AABR07035428.2	ENSRNOG00000056768	0.00944022	0.97151	0.999972
AABR07035839.1	ENSRNOG00000046171	-0.720438	0.0365734	0.661466
AABR07037489.1	ENSRNOG00000060137	0.902728	0.0539462	0.700275
AABR07037520.1	ENSRNOG00000047491	1.01797	0.0347856	0.656644
AABR07037995.1	ENSRNOG00000003949	0.0456882	0.881824	0.999972
AABR07038849.1	ENSRNOG00000051341	0.420904	0.316217	0.999972
AABR07039133.2	ENSRNOG00000031517	0.146453	0.650208	0.999972
AABR07039307.1	ENSRNOG00000046832	0.000541606	0.998521	0.999972
AABR07040864.1	ENSRNOG00000050960	0.0119088	0.962045	0.999972
AABR07043897.1	ENSRNOG00000012030	0.0390726	0.888925	0.999972
AABR07043951.1	ENSRNOG00000011422	-0.199515	0.423483	0.999972
AABR07044388.2	ENSRNOG00000033581	0.768048	0.0300855	0.644674
AABR07044388.4	ENSRNOG00000052710	-0.486597	0.237692	0.999972
AABR07044631.2	ENSRNOG00000062276	0.132406	0.704152	0.999972
AABR07045431.1	ENSRNOG00000043033	-0.0593512	0.847767	0.999972
AABR07048992.1	ENSRNOG00000032585	1.07597	0.0367732	0.661466
AABR07049329.1	ENSRNOG00000030107	0.533833	0.122944	0.858091
AABR07051787.1	ENSRNOG00000059243	0.0117583	0.976284	0.999972
AABR07053065.1	ENSRNOG00000004381	-0.0712674	0.855506	0.999972
AABR07053185.1	ENSRNOG00000004787	0.1472	0.659979	0.999972
AABR07053500.2	ENSRNOG00000060434	-0.0912671	0.817837	0.999972
AABR07053837.1	ENSRNOG00000054840	0.262483	0.400052	0.999972
AABR07054614.1	ENSRNOG00000008245	0.835297	0.0517455	0.698313
AABR07058422.1	ENSRNOG00000029450	1.10101	0.0209417	0.634586
AABR07058479.1	ENSRNOG00000047414	-0.288925	0.632855	0.999972
AABR07059232.1	ENSRNOG00000048371	0.0501323	0.853446	0.999972
AABR07064719.2	ENSRNOG00000056128	0.107499	0.641512	0.999972
AABR07064804.1	ENSRNOG00000005568	0.508051	0.174745	0.949639
AABR07068694.1	ENSRNOG00000032822	0.0502643	0.875511	0.999972
AABR07071482.2	ENSRNOG00000034052	0.261252	0.600915	0.999972
AABR07072108.1	ENSRNOG00000006943	0.439897	0.158505	0.927458
Aacs	ENSRNOG00000000967	-0.305758	0.211018	0.985695
Aadac	ENSRNOG00000013950	-1.12643	0.0194472	0.634586
Aagab	ENSRNOG00000008424	0.042295	0.865767	0.999972
Aak1	ENSRNOG00000018317	-0.0635169	0.820653	0.999972
Aamdc	ENSRNOG00000012584	0.0262037	0.936964	0.999972
Aamp	ENSRNOG00000014399	0.193201	0.399924	0.999972
Aar2	ENSRNOG00000020086	-0.082672	0.73013	0.999972
Aars1	ENSRNOG00000018404	-0.0259718	0.919084	0.999972
Aars2	ENSRNOG00000025808	-0.299459	0.314542	0.999972
Aarsd1	ENSRNOG00000020658	0.200838	0.432414	0.999972
Aasdh	ENSRNOG00000002137	-0.0534124	0.876556	0.999972
Aasdhppt	ENSRNOG00000005795	0.0383475	0.869699	0.999972
Aass	ENSRNOG00000039494	0.597874	0.196952	0.972752
Aatf	ENSRNOG00000002778	-0.182315	0.517742	0.999972
Aatk	ENSRNOG00000004392	1.0906	0.00318983	0.59922
Abat	ENSRNOG00000002636	-0.0974216	0.788493	0.999972
Abca1	ENSRNOG00000018126	0.0910137	0.817715	0.999972
Abca2	ENSRNOG00000014268	0.266638	0.333412	0.999972
Abca3	ENSRNOG00000050057	0.0232541	0.924027	0.999972
Abca7	ENSRNOG00000012939	0.310132	0.264439	0.999972
Abca8a	ENSRNOG00000004147	0.466645	0.247184	0.999972
Abcb10	ENSRNOG00000017993	-0.475224	0.104465	0.825037
Abcb1a	ENSRNOG00000008012	-0.408655	0.42993	0.999972
Abcb1b	ENSRNOG00000066042	0.0214379	0.968616	0.999972
Abcb6	ENSRNOG00000018697	-0.160884	0.593595	0.999972
Abcb7	ENSRNOG00000002790	-0.47785	0.125047	0.864333
Abcb8	ENSRNOG00000008557	-0.134319	0.572976	0.999972
Abcb9	ENSRNOG00000001082	-0.315911	0.501904	0.999972
Abcc1	ENSRNOG00000022305	-0.341348	0.361252	0.999972
Abcc10	ENSRNOG00000018863	-0.503614	0.119541	0.852253
Abcc2	ENSRNOG00000046727	-0.633131	0.23027	0.999972
Abcc3	ENSRNOG00000002948	-0.851305	0.0196697	0.634586
Abcc4	ENSRNOG00000010064	0.102834	0.784039	0.999972
Abcc5	ENSRNOG00000029178	-0.0520781	0.856152	0.999972
Abcc6	ENSRNOG00000028781	-0.713904	0.142618	0.906096
Abcc8	ENSRNOG00000021130	0.932452	0.0693527	0.744039
Abcc9	ENSRNOG00000036960	0.54362	0.13051	0.881392
Abcd1	ENSRNOG00000056524	0.0867291	0.74006	0.999972
Abcd2	ENSRNOG00000015538	0.453018	0.308201	0.999972
Abcd3	ENSRNOG00000011929	-0.261063	0.373023	0.999972
Abcd4	ENSRNOG00000011964	-0.537925	0.145255	0.909564
Abce1	ENSRNOG00000018345	-0.139142	0.580371	0.999972
Abcf1	ENSRNOG00000000799	-0.0836565	0.731507	0.999972
Abcf2	ENSRNOG00000010609	0.0860177	0.726343	0.999972
Abcf3	ENSRNOG00000001710	0.021912	0.919545	0.999972
Abcg1	ENSRNOG00000001158	0.0505621	0.904443	0.999972
Abcg2	ENSRNOG00000007041	0.124468	0.819969	0.999972
Abcg3	ENSRNOG00000070774	-0.595915	0.0681055	0.743601
Abcg3l1	ENSRNOG00000069481	-0.167602	0.637645	0.999972
Abcg3l3	ENSRNOG00000069246	-0.788391	0.0171437	0.626145
Abcg3l4_1	ENSRNOG00000064381	-0.692018	0.0373385	0.664409
Abcg3l4_2	ENSRNOG00000065003	-0.590318	0.0200977	0.634586
Abcg4	ENSRNOG00000008862	0.820994	0.0303147	0.644674
Abcg5	ENSRNOG00000005250	-0.518155	0.322951	0.999972
Abcg8	ENSRNOG00000005420	-0.211208	0.694394	0.999972
Abhd1	ENSRNOG00000025689	0.0573687	0.88611	0.999972
Abhd10	ENSRNOG00000054334	0.173073	0.547399	0.999972
Abhd11	ENSRNOG00000018910	-0.314456	0.267043	0.999972
Abhd12	ENSRNOG00000036934	-0.154662	0.574939	0.999972
Abhd13	ENSRNOG00000014598	-0.269805	0.367165	0.999972
Abhd14a	ENSRNOG00000011936	0.174619	0.628323	0.999972
Abhd14b	ENSRNOG00000012073	-0.304467	0.367324	0.999972
Abhd15	ENSRNOG00000015002	-0.0463834	0.924446	0.999972
Abhd16a	ENSRNOG00000056637	-0.235277	0.339918	0.999972
Abhd17b	ENSRNOG00000012514	-0.00745535	0.978101	0.999972
Abhd17c	ENSRNOG00000012683	0.0854435	0.782851	0.999972
Abhd18	ENSRNOG00000013692	-0.234044	0.492867	0.999972
Abhd2	ENSRNOG00000017120	-0.140626	0.675911	0.999972
Abhd3	ENSRNOG00000029370	0.0119481	0.97921	0.999972
Abhd4	ENSRNOG00000009244	0.0499436	0.852957	0.999972
Abhd5	ENSRNOG00000000221	0.0501713	0.847881	0.999972
Abhd6	ENSRNOG00000008167	-0.140257	0.68144	0.999972
Abhd8	ENSRNOG00000000054	0.560938	0.0529662	0.700275
Abi1	ENSRNOG00000031325	-0.0784292	0.760123	0.999972
Abi2	ENSRNOG00000017707	0.476166	0.111902	0.839257
Abi3	ENSRNOG00000005575	-0.08305	0.868365	0.999972
Abi3bp	ENSRNOG00000001627	0.0193786	0.947381	0.999972
Abitram	ENSRNOG00000010532	-0.196503	0.539176	0.999972
Abl1	ENSRNOG00000047356	0.202245	0.432021	0.999972
Abl2	ENSRNOG00000004305	-0.044271	0.852094	0.999972
Ablim2	ENSRNOG00000007882	0.689199	0.0867876	0.780359
Ablim3	ENSRNOG00000019365	0.637195	0.140766	0.904219
Abr	ENSRNOG00000056837	-0.19025	0.380695	0.999972
Abracl	ENSRNOG00000085760	0.0343495	0.883671	0.999972
Abraxas1	ENSRNOG00000002165	0.041278	0.915561	0.999972
Abraxas2	ENSRNOG00000017222	-0.0601502	0.805603	0.999972
Abt1	ENSRNOG00000017585	0.0458711	0.864532	0.999972
Abtb1	ENSRNOG00000015762	0.187052	0.463555	0.999972
Abtb2	ENSRNOG00000008510	-0.200751	0.549317	0.999972
Abtb3	ENSRNOG00000005758	-0.177568	0.701864	0.999972
AC105531.1	ENSRNOG00000053814	-0.0315059	0.888739	0.999972
AC109737.1	ENSRNOG00000014312	-0.00309577	0.996566	0.999972
AC112568.1	ENSRNOG00000000767	0.27309	0.517532	0.999972
AC128848.1	ENSRNOG00000025764	-0.628407	0.115081	0.843502
AC129049.1	ENSRNOG00000031381	0.970033	0.0849571	0.77571
Acaa1a	ENSRNOG00000032908	-0.0635053	0.801337	0.999972
Acaa1b	ENSRNOG00000067803	0.0496531	0.909335	0.999972
Acaa2	ENSRNOG00000013766	-0.155294	0.553132	0.999972
Acaca	ENSRNOG00000034013	-0.0539448	0.813111	0.999972
Acacb	ENSRNOG00000000658	0.159251	0.599059	0.999972
Acad10	ENSRNOG00000037815	-0.228971	0.457299	0.999972
Acad11	ENSRNOG00000010940	0.323308	0.333198	0.999972
Acad8	ENSRNOG00000048164	0.168572	0.551213	0.999972
Acad9	ENSRNOG00000014178	-0.0912712	0.717976	0.999972
Acadl	ENSRNOG00000012966	0.154208	0.580336	0.999972
Acadm	ENSRNOG00000009845	0.0619726	0.844282	0.999972
Acads	ENSRNOG00000001177	-0.0106094	0.966283	0.999972
Acadsb	ENSRNOG00000020624	0.46858	0.14441	0.908476
Acadvl	ENSRNOG00000018114	-0.0432143	0.873452	0.999972
Acap1	ENSRNOG00000015674	-0.168041	0.795519	0.999972
Acap2	ENSRNOG00000001730	0.0749331	0.781793	0.999972
Acap3	ENSRNOG00000022307	0.267597	0.383704	0.999972
Acat1	ENSRNOG00000007862	-0.0470005	0.831695	0.999972
Acat2	ENSRNOG00000019189	-0.368253	0.147903	0.913894
Acbd4	ENSRNOG00000003108	0.346078	0.193843	0.964707
Acbd5	ENSRNOG00000017642	-0.145006	0.586514	0.999972
Acbd6	ENSRNOG00000003550	0.095149	0.729472	0.999972
Accsl	ENSRNOG00000042533	-0.00602987	0.98561	0.999972
Acd	ENSRNOG00000038973	-0.0803892	0.802976	0.999972
Ace	ENSRNOG00000062101	0.0241165	0.960127	0.999972
Ace2	ENSRNOG00000031665	0.209956	0.723003	0.999972
Acer1	ENSRNOG00000047368	-0.429471	0.378893	0.999972
Acer2	ENSRNOG00000007637	0.0390441	0.898877	0.999972
Acer3	ENSRNOG00000036866	0.214943	0.413752	0.999972
Ache	ENSRNOG00000050841	0.707913	0.03022	0.644674
Acin1	ENSRNOG00000013533	-0.0825593	0.726526	0.999972
Ackr1	ENSRNOG00000069330	0.863738	0.0368282	0.661466
Ackr3	ENSRNOG00000019622	0.451782	0.108529	0.835598
Ackr4	ENSRNOG00000011478	0.529785	0.0696088	0.744039
Acly	ENSRNOG00000016924	-0.0550179	0.837436	0.999972
Aco1	ENSRNOG00000005849	-0.171349	0.56215	0.999972
Aco2	ENSRNOG00000024128	-0.0399077	0.895228	0.999972
Acot11	ENSRNOG00000007837	-0.335007	0.294942	0.999972
Acot12	ENSRNOG00000061414	0.502501	0.336447	0.999972
Acot13	ENSRNOG00000018415	-0.308033	0.313388	0.999972
Acot2	ENSRNOG00000010134	-0.160192	0.572749	0.999972
Acot3	ENSRNOG00000027960	-0.391911	0.186514	0.956789
Acot7	ENSRNOG00000010580	-0.174177	0.467509	0.999972
Acot8	ENSRNOG00000015187	0.0432944	0.886365	0.999972
Acot9	ENSRNOG00000003782	0.228466	0.335093	0.999972
Acox1	ENSRNOG00000008755	0.0267274	0.933313	0.999972
Acox3	ENSRNOG00000008474	-0.110921	0.655332	0.999972
Acp1	ENSRNOG00000005260	0.204015	0.381171	0.999972
Acp2	ENSRNOG00000013594	0.353591	0.20627	0.981693
Acp3	ENSRNOG00000011820	-0.464861	0.259248	0.999972
Acp5	ENSRNOG00000046261	-0.0518273	0.921065	0.999972
Acp6	ENSRNOG00000017494	-0.0975567	0.7622	0.999972
Acrbp	ENSRNOG00000017399	-0.311862	0.478372	0.999972
Acsf2	ENSRNOG00000003330	0.39988	0.338547	0.999972
Acsf3	ENSRNOG00000015077	-0.139529	0.640213	0.999972
Acsl1	ENSRNOG00000010633	-0.0325352	0.927837	0.999972
Acsl3	ENSRNOG00000014718	-0.158678	0.665397	0.999972
Acsl4	ENSRNOG00000019180	0.180561	0.572599	0.999972
Acsl5	ENSRNOG00000016265	-0.088726	0.84535	0.999972
Acsl6	ENSRNOG00000026745	0.906255	0.058546	0.707343
Acss1	ENSRNOG00000007102	-0.311749	0.237892	0.999972
Acss2	ENSRNOG00000018755	-0.405442	0.111615	0.839257
Acss3	ENSRNOG00000004448	-0.472747	0.145969	0.911304
Acta1	ENSRNOG00000017786	0.278143	0.488483	0.999972
Acta2	ENSRNOG00000058039	0.851644	0.0464778	0.683427
Actg1	ENSRNOG00000036701	-0.0644278	0.829196	0.999972
Actg1l1	ENSRNOG00000053452	0.0830585	0.856884	0.999972
Actg2	ENSRNOG00000029401	0.941313	0.0442492	0.682588
Actl6a	ENSRNOG00000011553	-0.242581	0.420432	0.999972
Actmap	ENSRNOG00000037715	0.275558	0.331575	0.999972
Actn1	ENSRNOG00000056756	0.628078	0.0300635	0.644674
Actn2	ENSRNOG00000017833	1.32305	0.00745261	0.59922
Actn4	ENSRNOG00000020433	-0.0448043	0.892286	0.999972
Actr10	ENSRNOG00000007504	0.471652	0.0691562	0.744039
Actr1a	ENSRNOG00000019725	0.247616	0.256447	0.999972
Actr1b	ENSRNOG00000016789	0.0495476	0.841948	0.999972
Actr2	ENSRNOG00000004959	-0.191276	0.529554	0.999972
Actr3	ENSRNOG00000003206	-0.12643	0.686683	0.999972
Actr5	ENSRNOG00000023989	-0.0481308	0.875282	0.999972
Actr6	ENSRNOG00000007875	0.317582	0.27901	0.999972
Actr8	ENSRNOG00000015280	0.0891401	0.709711	0.999972
Acvr1	ENSRNOG00000005033	0.346029	0.273947	0.999972
Acvr1b	ENSRNOG00000006934	-0.386773	0.228823	0.999972
Acvr2a	ENSRNOG00000065897	-0.137515	0.690671	0.999972
Acvrl1	ENSRNOG00000028713	0.0543498	0.84937	0.999972
Acy1	ENSRNOG00000011189	-0.166495	0.56122	0.999972
Acy3	ENSRNOG00000017901	-0.513741	0.155322	0.923728
Acyp1	ENSRNOG00000006744	0.105064	0.763527	0.999972
Ada	ENSRNOG00000010265	0.409222	0.476573	0.999972
Adal_1	ENSRNOG00000012166	-0.211519	0.541481	0.999972
Adam10	ENSRNOG00000054257	-0.262977	0.369042	0.999972
Adam15	ENSRNOG00000020590	-0.00316559	0.990851	0.999972
Adam17	ENSRNOG00000060694	-0.438033	0.166178	0.936872
Adam19	ENSRNOG00000042980	0.0937725	0.787352	0.999972
Adam22	ENSRNOG00000042478	0.766497	0.0753048	0.758364
Adam23	ENSRNOG00000012424	0.601559	0.0433495	0.67638
Adam33	ENSRNOG00000021242	0.336497	0.544273	0.999972
Adam8	ENSRNOG00000017897	-0.303344	0.69167	0.999972
Adam9	ENSRNOG00000017231	0.20077	0.383701	0.999972
Adamdec1	ENSRNOG00000030724	-0.21212	0.590816	0.999972
Adamts1	ENSRNOG00000001607	0.358538	0.338986	0.999972
Adamts10	ENSRNOG00000008857	0.225619	0.496926	0.999972
Adamts12	ENSRNOG00000018865	0.294155	0.423491	0.999972
Adamts14	ENSRNOG00000000563	-0.416081	0.402686	0.999972
Adamts15	ENSRNOG00000009892	-0.155474	0.675959	0.999972
Adamts2	ENSRNOG00000061484	0.712396	0.0542957	0.700275
Adamts5	ENSRNOG00000057794	0.42117	0.330681	0.999972
Adamts7	ENSRNOG00000028036	0.372881	0.176797	0.950162
Adamts8	ENSRNOG00000005574	0.60098	0.053385	0.700275
Adamts9	ENSRNOG00000023257	0.18536	0.651663	0.999972
Adamtsl1	ENSRNOG00000006956	0.238343	0.595661	0.999972
Adamtsl3	ENSRNOG00000010840	0.489545	0.221356	0.995281
Adamtsl4	ENSRNOG00000049385	0.620216	0.085914	0.777969
Adamtsl5	ENSRNOG00000033787	0.444276	0.247646	0.999972
Adap1	ENSRNOG00000054033	0.100377	0.749328	0.999972
Adap2	ENSRNOG00000037148	0.541232	0.119064	0.851617
Adar	ENSRNOG00000020744	0.0643276	0.800072	0.999972
Adarb1	ENSRNOG00000001227	0.3911	0.332025	0.999972
Adat1	ENSRNOG00000019434	-0.0157143	0.967507	0.999972
Adat2	ENSRNOG00000046983	0.0384669	0.901521	0.999972
Adat3	ENSRNOG00000063591	-0.457139	0.161497	0.933643
Adck1	ENSRNOG00000012685	0.0124716	0.971297	0.999972
Adck5	ENSRNOG00000030334	-0.139104	0.630133	0.999972
Adcy1	ENSRNOG00000059479	0.027603	0.951773	0.999972
Adcy3	ENSRNOG00000003999	0.826825	0.00758892	0.59922
Adcy4	ENSRNOG00000020401	0.259868	0.589282	0.999972
Adcy5	ENSRNOG00000002229	0.722669	0.0144763	0.619209
Adcy6	ENSRNOG00000054757	-0.429758	0.157582	0.92554
Adcy7	ENSRNOG00000014776	-0.104191	0.855867	0.999972
Adcy9	ENSRNOG00000049768	-0.429216	0.204824	0.979106
Adcyap1r1	ENSRNOG00000012098	0.861357	0.0612659	0.714337
Add1	ENSRNOG00000013039	-0.0463841	0.843446	0.999972
Add2	ENSRNOG00000015903	0.856771	0.0691485	0.744039
Add3	ENSRNOG00000012820	-0.360945	0.126991	0.871959
Adgra2	ENSRNOG00000012991	0.542831	0.051884	0.698313
Adgra3	ENSRNOG00000004279	-0.262999	0.407265	0.999972
Adgrb2	ENSRNOG00000014375	0.686743	0.105137	0.825037
Adgrb3	ENSRNOG00000012045	0.324464	0.528742	0.999972
Adgrd1	ENSRNOG00000023536	0.317253	0.352061	0.999972
Adgre1	ENSRNOG00000046254	0.101156	0.78844	0.999972
Adgre5	ENSRNOG00000004489	0.175997	0.630344	0.999972
Adgrf5	ENSRNOG00000011154	0.32435	0.339755	0.999972
Adgrg1	ENSRNOG00000014963	-0.740601	0.0189845	0.634586
Adgrg3	ENSRNOG00000014896	0.227088	0.613618	0.999972
Adgrg5	ENSRNOG00000039891	-0.40004	0.464131	0.999972
Adgrg6	ENSRNOG00000011411	0.23758	0.414923	0.999972
Adgrg7	ENSRNOG00000001634	-1.17741	0.00521072	0.59922
Adgrl1	ENSRNOG00000029134	0.480099	0.100346	0.81499
Adgrl2	ENSRNOG00000065347	-0.0378251	0.907463	0.999972
Adgrl3	ENSRNOG00000030149	0.353342	0.386843	0.999972
Adgrl4	ENSRNOG00000033940	0.0569195	0.894974	0.999972
Adgrv1	ENSRNOG00000016306	0.140811	0.849249	0.999972
Adh1c	ENSRNOG00000012436	0.42555	0.215814	0.988241
Adh5	ENSRNOG00000089438	0.153645	0.522222	0.999972
Adi1	ENSRNOG00000008950	-0.0663323	0.792623	0.999972
Adig	ENSRNOG00000065916	0.49357	0.431469	0.999972
Adipoq	ENSRNOG00000001821	0.00520111	0.994433	0.999972
Adipor1	ENSRNOG00000004143	0.195067	0.417479	0.999972
Adipor2	ENSRNOG00000007990	-0.101107	0.712919	0.999972
Adissp	ENSRNOG00000021245	0.312883	0.300854	0.999972
Adk	ENSRNOG00000012325	-0.0687436	0.772444	0.999972
Adnp	ENSRNOG00000010975	-0.152119	0.540962	0.999972
Adnp2	ENSRNOG00000053370	-0.136664	0.641403	0.999972
Ado	ENSRNOG00000070733	-0.145541	0.606167	0.999972
Adora1	ENSRNOG00000084234	0.835961	0.0257107	0.636969
Adora2a	ENSRNOG00000001302	0.185307	0.615778	0.999972
Adpgk	ENSRNOG00000026178	-0.318682	0.362455	0.999972
Adprh	ENSRNOG00000027260	0.0189316	0.954055	0.999972
Adprm	ENSRNOG00000003397	-0.0329711	0.919033	0.999972
Adprs	ENSRNOG00000010849	0.155281	0.577336	0.999972
Adra2a	ENSRNOG00000047545	0.0963167	0.740074	0.999972
Adrb1	ENSRNOG00000017002	1.35991	0.00506949	0.59922
Adrb3	ENSRNOG00000012674	0.640896	0.141722	0.90552
Adrm1	ENSRNOG00000055984	0.0451685	0.858131	0.999972
Adsl	ENSRNOG00000018655	-0.0223516	0.931665	0.999972
Adss2	ENSRNOG00000004481	0.0254681	0.912386	0.999972
Adtrp	ENSRNOG00000014481	0.251093	0.572216	0.999972
Aebp1	ENSRNOG00000013720	0.349827	0.19075	0.959731
Aebp2	ENSRNOG00000008929	-0.0520458	0.842195	0.999972
Aen	ENSRNOG00000018421	-0.0927375	0.77875	0.999972
Afap1	ENSRNOG00000060665	0.599175	0.05355	0.700275
Afap1l1	ENSRNOG00000019403	0.600665	0.0811969	0.768289
Afap1l2	ENSRNOG00000017164	0.554788	0.085816	0.777969
Afdn	ENSRNOG00000023753	-0.247593	0.444712	0.999972
Aff1	ENSRNOG00000002232	-0.315942	0.297404	0.999972
Aff2	ENSRNOG00000052572	1.18633	0.0266286	0.636969
Aff3	ENSRNOG00000018830	-0.0372102	0.945959	0.999972
Aff4	ENSRNOG00000006965	0.00482469	0.985302	0.999972
Afg2a	ENSRNOG00000017462	-0.0187969	0.954702	0.999972
Afg2b	ENSRNOG00000000169	-0.365333	0.260176	0.999972
Afg3l1	ENSRNOG00000026994	-0.0197486	0.937253	0.999972
Afg3l2	ENSRNOG00000017965	-0.331843	0.16964	0.941612
Afmid	ENSRNOG00000050205	0.205181	0.650652	0.999972
Aftph	ENSRNOG00000005411	-0.0463031	0.845396	0.999972
Aga	ENSRNOG00000000108	-0.185906	0.509876	0.999972
Agap1	ENSRNOG00000019476	0.0950218	0.736265	0.999972
Agap2	ENSRNOG00000025584	-0.0991871	0.855094	0.999972
Agap3	ENSRNOG00000012764	0.486569	0.0253629	0.636969
Agbl5	ENSRNOG00000008612	-0.257635	0.359063	0.999972
Ager	ENSRNOG00000000439	-0.152503	0.720934	0.999972
Agfg1	ENSRNOG00000015619	0.057751	0.811083	0.999972
Agfg2	ENSRNOG00000001404	0.179153	0.465915	0.999972
Aggf1	ENSRNOG00000029304	-0.207485	0.419837	0.999972
Agk	ENSRNOG00000011509	-0.19459	0.545737	0.999972
Agl	ENSRNOG00000016214	0.240614	0.344391	0.999972
Agmat	ENSRNOG00000012315	-0.701193	0.0771934	0.75873
Agmo	ENSRNOG00000023116	-0.318027	0.546008	0.999972
Ago1	ENSRNOG00000055915	-0.152929	0.57768	0.999972
Ago2	ENSRNOG00000008533	-0.302013	0.399557	0.999972
Ago3	ENSRNOG00000034269	-0.250001	0.48948	0.999972
Ago4	ENSRNOG00000025596	0.0532065	0.855718	0.999972
Agpat1	ENSRNOG00000000437	0.199135	0.426597	0.999972
Agpat2	ENSRNOG00000019466	-0.115864	0.77547	0.999972
Agpat3	ENSRNOG00000001205	-0.0562642	0.825098	0.999972
Agpat4	ENSRNOG00000017731	0.181566	0.603801	0.999972
Agpat5	ENSRNOG00000080701	0.014377	0.95453	0.999972
Agps	ENSRNOG00000001547	-0.209431	0.503537	0.999972
Agr2	ENSRNOG00000005023	-1.17758	0.0117434	0.59922
Agr3	ENSRNOG00000004994	-0.83893	0.0961207	0.803535
Agrn	ENSRNOG00000020205	-0.0606648	0.844287	0.999972
Agt	ENSRNOG00000018445	0.193892	0.721233	0.999972
Agtpbp1	ENSRNOG00000018651	0.589266	0.0443895	0.682588
Agtr1a	ENSRNOG00000018346	0.743931	0.0919137	0.792062
Agtrap	ENSRNOG00000008619	-0.0776171	0.753473	0.999972
Ahctf1	ENSRNOG00000023541	-0.107807	0.708268	0.999972
Ahcy	ENSRNOG00000017777	-0.171147	0.494051	0.999972
Ahcyl1	ENSRNOG00000018569	-0.0609949	0.789321	0.999972
Ahcyl2	ENSRNOG00000039300	-0.370812	0.268691	0.999972
Ahdc1	ENSRNOG00000042855	-0.0882175	0.71333	0.999972
Ahi1	ENSRNOG00000013969	0.513551	0.0535496	0.700275
Ahnak	ENSRNOG00000057569	0.450309	0.202248	0.978199
Ahnak2	ENSRNOG00000065195	0.637946	0.141768	0.90552
Ahr	ENSRNOG00000004342	-0.476372	0.150258	0.914771
Ahrr	ENSRNOG00000014721	0.00280705	0.990554	0.999972
Ahsa1	ENSRNOG00000048981	0.0120432	0.960098	0.999972
Ahsa2	ENSRNOG00000052142	0.0945548	0.734869	0.999972
Aida	ENSRNOG00000058805	0.307606	0.212818	0.988241
Aif1	ENSRNOG00000000853	0.53324	0.152886	0.917931
Aif1l	ENSRNOG00000009951	0.482247	0.228909	0.999972
Aifm1	ENSRNOG00000006067	-0.397366	0.108849	0.836898
Aifm2	ENSRNOG00000059445	0.159592	0.623466	0.999972
Aig1	ENSRNOG00000010753	-0.187665	0.477466	0.999972
Aim2	ENSRNOG00000003480	0.186491	0.812426	0.999972
Aimp1	ENSRNOG00000011384	0.0611398	0.79781	0.999972
Aimp2	ENSRNOG00000001044	-0.0548655	0.833059	0.999972
Aip	ENSRNOG00000022289	0.321853	0.219949	0.994464
Airim	ENSRNOG00000025065	-0.161909	0.671651	0.999972
Ajm1	ENSRNOG00000033863	0.14005	0.537433	0.999972
Ajuba	ENSRNOG00000012791	0.546189	0.103531	0.824651
Ak1	ENSRNOG00000049056	0.863504	0.0135485	0.619209
Ak2	ENSRNOG00000000122	-0.133508	0.59145	0.999972
Ak3	ENSRNOG00000052506	0.0592096	0.857776	0.999972
Ak4	ENSRNOG00000045738	0.525479	0.107118	0.834583
Ak6_1	ENSRNOG00000063018	0.0288196	0.923434	0.999972
Ak6_2	ENSRNOG00000026813	-0.26594	0.523066	0.999972
Akap1	ENSRNOG00000002373	-0.106963	0.717503	0.999972
Akap10	ENSRNOG00000002899	-0.0429543	0.862306	0.999972
Akap11	ENSRNOG00000009987	0.154829	0.528267	0.999972
Akap12	ENSRNOG00000019549	0.772482	0.0337951	0.652516
Akap13	ENSRNOG00000010964	-0.00665767	0.982432	0.999972
Akap17a	ENSRNOG00000028211	0.0870876	0.706557	0.999972
Akap17b	ENSRNOG00000009746	0.564012	0.229143	0.999972
Akap5	ENSRNOG00000006410	0.354965	0.514685	0.999972
Akap6	ENSRNOG00000004841	0.396991	0.365794	0.999972
Akap7	ENSRNOG00000013202	0.0894563	0.749254	0.999972
Akap8	ENSRNOG00000006559	-0.104084	0.70814	0.999972
Akap8l	ENSRNOG00000006355	0.355204	0.176275	0.950162
Akap9	ENSRNOG00000026319	-0.157202	0.58481	0.999972
Akip1	ENSRNOG00000013744	0.200075	0.457709	0.999972
Akirin1	ENSRNOG00000026610	0.100957	0.658841	0.999972
Akirin2	ENSRNOG00000008288	-0.00430486	0.985857	0.999972
Akna	ENSRNOG00000008005	-0.233508	0.694695	0.999972
Akr1a1	ENSRNOG00000016727	-0.099144	0.684702	0.999972
Akr1b1	ENSRNOG00000009513	0.270636	0.229159	0.999972
Akr1b10	ENSRNOG00000027433	0.103164	0.807501	0.999972
Akr1b8	ENSRNOG00000009734	0.490989	0.318729	0.999972
Akr1c12	ENSRNOG00000033010	-0.652953	0.136036	0.893845
Akr1c13	ENSRNOG00000062679	-0.395179	0.406287	0.999972
Akr1c14	ENSRNOG00000017672	-0.00244567	0.995417	0.999972
Akr1c15	ENSRNOG00000021735	0.13083	0.758843	0.999972
Akr1c19	ENSRNOG00000038319	-0.225558	0.551804	0.999972
Akr1e2	ENSRNOG00000017165	-0.169356	0.628037	0.999972
Akr7a2	ENSRNOG00000017780	-0.144924	0.572473	0.999972
Akr7a3	ENSRNOG00000017899	-0.161281	0.664454	0.999972
Akt1	ENSRNOG00000028629	0.116571	0.653938	0.999972
Akt1s1	ENSRNOG00000020289	0.169396	0.494035	0.999972
Akt2	ENSRNOG00000018677	0.147967	0.600652	0.999972
Akt3	ENSRNOG00000021497	0.335704	0.180637	0.950679
Aktip	ENSRNOG00000011956	-0.0146633	0.95532	0.999972
Alad	ENSRNOG00000015206	0.0431008	0.885003	0.999972
Alas1	ENSRNOG00000056596	-0.249112	0.411246	0.999972
Alcam	ENSRNOG00000001989	0.289951	0.264371	0.999972
Aldh16a1	ENSRNOG00000020623	-0.281325	0.28618	0.999972
Aldh18a1	ENSRNOG00000067262	-0.633514	0.0216494	0.634586
Aldh1a1	ENSRNOG00000017619	0.714595	0.0655305	0.729198
Aldh1a2	ENSRNOG00000055049	0.443178	0.205049	0.979106
Aldh1a3	ENSRNOG00000052070	0.573025	0.12165	0.858091
Aldh1b1	ENSRNOG00000011497	-0.470137	0.264673	0.999972
Aldh1l1	ENSRNOG00000047023	-0.17015	0.664904	0.999972
Aldh2	ENSRNOG00000073701	0.285445	0.292857	0.999972
Aldh3a2	ENSRNOG00000002342	-0.152694	0.552593	0.999972
Aldh3b1	ENSRNOG00000017512	0.119822	0.747988	0.999972
Aldh4a1	ENSRNOG00000071265	0.539435	0.171858	0.945845
Aldh5a1	ENSRNOG00000023538	-0.325284	0.250186	0.999972
Aldh6a1	ENSRNOG00000011419	-0.00298312	0.990959	0.999972
Aldh7a1	ENSRNOG00000014645	0.179405	0.513657	0.999972
Aldh8a1	ENSRNOG00000014907	-0.24212	0.61964	0.999972
Aldh9a1	ENSRNOG00000004027	-0.425553	0.19904	0.975405
Aldoa	ENSRNOG00000052802	0.397093	0.181131	0.950679
Aldob	ENSRNOG00000006807	0.00632784	0.986211	0.999972
Aldoc	ENSRNOG00000011452	1.0984	0.00340982	0.59922
Alg1	ENSRNOG00000002883	-0.312966	0.349864	0.999972
Alg10	ENSRNOG00000066498	-0.210287	0.455497	0.999972
Alg11	ENSRNOG00000012841	-0.234858	0.372123	0.999972
Alg12	ENSRNOG00000004591	-0.478686	0.0823303	0.768712
Alg13l1_1	ENSRNOG00000065758	-0.0175203	0.961231	0.999972
Alg14	ENSRNOG00000011528	-0.0975357	0.695022	0.999972
Alg2	ENSRNOG00000006369	0.206737	0.377554	0.999972
Alg3	ENSRNOG00000001712	-0.107735	0.666444	0.999972
Alg5	ENSRNOG00000058694	-0.497056	0.0694533	0.744039
Alg6	ENSRNOG00000009045	-0.166528	0.684011	0.999972
Alg8	ENSRNOG00000012292	-1.05402	0.0016409	0.59922
Alg9	ENSRNOG00000010877	-0.354145	0.214147	0.988241
Alk	ENSRNOG00000008683	1.07195	0.0346648	0.656644
Alkbh1	ENSRNOG00000012264	-0.184205	0.479749	0.999972
Alkbh2	ENSRNOG00000028584	-0.388193	0.212205	0.988241
Alkbh3	ENSRNOG00000021678	-0.0689267	0.77172	0.999972
Alkbh4	ENSRNOG00000001428	-0.135066	0.729559	0.999972
Alkbh5	ENSRNOG00000028341	0.00149083	0.994627	0.999972
Alkbh6	ENSRNOG00000025216	-0.0394014	0.897126	0.999972
Alkbh7	ENSRNOG00000047089	0.132284	0.648202	0.999972
Alms1	ENSRNOG00000022343	-0.24488	0.416756	0.999972
Alox5	ENSRNOG00000012972	0.205339	0.673331	0.999972
Alox5ap	ENSRNOG00000000907	-0.206019	0.488579	0.999972
Alpk1	ENSRNOG00000022636	-0.091937	0.767324	0.999972
Alpk2	ENSRNOG00000017421	0.304931	0.435858	0.999972
Alpl	ENSRNOG00000013954	0.0499804	0.900783	0.999972
Als2	ENSRNOG00000023280	-0.589146	0.0208829	0.634586
Als2cl	ENSRNOG00000033921	-0.63669	0.0735082	0.752668
Alyref	ENSRNOG00000036687	-0.335547	0.228963	0.999972
Amacr	ENSRNOG00000018662	-0.302651	0.280467	0.999972
Ambra1	ENSRNOG00000017422	-0.0390939	0.874357	0.999972
Amd1	ENSRNOG00000000585	-0.0473158	0.845983	0.999972
Amdhd2	ENSRNOG00000006460	0.134639	0.631914	0.999972
Amer1	ENSRNOG00000007984	-0.0585182	0.819056	0.999972
Amfr	ENSRNOG00000055446	0.142064	0.532694	0.999972
Amigo1	ENSRNOG00000045665	0.527919	0.0430187	0.67638
Amigo2	ENSRNOG00000007032	0.919303	0.00511298	0.59922
Amigo3	ENSRNOG00000064183	-0.0996647	0.729568	0.999972
Ammecr1	ENSRNOG00000022166	-0.45981	0.111526	0.839257
Ammecr1l	ENSRNOG00000016250	-0.218029	0.394071	0.999972
Amn	ENSRNOG00000009050	0.0158535	0.976459	0.999972
Amn1	ENSRNOG00000036917	0.243507	0.4955	0.999972
Amot	ENSRNOG00000007345	-0.713507	0.134069	0.890095
Amotl1	ENSRNOG00000008990	0.254438	0.414777	0.999972
Amotl2	ENSRNOG00000008487	0.255666	0.37809	0.999972
Ampd2	ENSRNOG00000019240	-0.251604	0.312096	0.999972
Ampd3	ENSRNOG00000018262	0.0677856	0.850245	0.999972
Amph	ENSRNOG00000059510	0.771039	0.0717468	0.744901
Amt	ENSRNOG00000050214	-0.268783	0.480547	0.999972
Amz1	ENSRNOG00000077699	-0.0607078	0.924884	0.999972
Amz2	ENSRNOG00000000246	0.0360606	0.880992	0.999972
Anapc1	ENSRNOG00000016965	-0.0890111	0.707719	0.999972
Anapc10	ENSRNOG00000018296	0.0397598	0.8941	0.999972
Anapc11	ENSRNOG00000036686	0.0524826	0.83372	0.999972
Anapc13	ENSRNOG00000008459	-0.0843119	0.724833	0.999972
Anapc15	ENSRNOG00000019936	0.00289101	0.990758	0.999972
Anapc16	ENSRNOG00000000576	0.0925903	0.725272	0.999972
Anapc2	ENSRNOG00000011295	-0.111606	0.635372	0.999972
Anapc4	ENSRNOG00000004130	0.0083329	0.975179	0.999972
Anapc5	ENSRNOG00000001316	0.0213127	0.925393	0.999972
Anapc7	ENSRNOG00000001283	0.0674071	0.79061	0.999972
Ang	ENSRNOG00000064609	-0.224734	0.647894	0.999972
Angel1	ENSRNOG00000010567	-0.510304	0.132753	0.888612
Angel2	ENSRNOG00000003795	-0.288526	0.262571	0.999972
Angpt2	ENSRNOG00000016696	0.728795	0.0545689	0.700275
Angptl1	ENSRNOG00000004712	0.422717	0.269784	0.999972
Angptl2	ENSRNOG00000016678	0.648619	0.0530741	0.700275
Angptl4	ENSRNOG00000007545	0.652697	0.238575	0.999972
Angptl8	ENSRNOG00000011490	-0.0486821	0.917154	0.999972
Ank1	ENSRNOG00000018241	0.322528	0.467975	0.999972
Ank2	ENSRNOG00000011076	0.885888	0.0184022	0.634586
Ank3	ENSRNOG00000053288	-0.015865	0.965906	0.999972
Ankef1	ENSRNOG00000005792	-0.680694	0.17983	0.950679
Ankfy1	ENSRNOG00000016212	-0.200619	0.390578	0.999972
Ankh	ENSRNOG00000010960	-0.0222249	0.929717	0.999972
Ankhd1_1	ENSRNOG00000071292	-0.224078	0.403284	0.999972
Ankhd1_2	ENSRNOG00000030247	0.134184	0.695719	0.999972
Ankib1	ENSRNOG00000005502	-0.171019	0.49235	0.999972
Ankle1	ENSRNOG00000017156	-0.577543	0.252442	0.999972
Ankle2	ENSRNOG00000060144	-0.0916449	0.743962	0.999972
Ankmy2	ENSRNOG00000005623	-0.00908304	0.972122	0.999972
Ankra2	ENSRNOG00000048118	-0.229996	0.502835	0.999972
Ankra2l1	ENSRNOG00000016622	0.263408	0.470406	0.999972
Ankrd1	ENSRNOG00000018598	0.584651	0.177046	0.950162
Ankrd10	ENSRNOG00000064616	0.0417986	0.890186	0.999972
Ankrd11	ENSRNOG00000027906	-0.137707	0.561161	0.999972
Ankrd12	ENSRNOG00000012733	-0.0656411	0.796386	0.999972
Ankrd13a	ENSRNOG00000001204	-0.102549	0.692381	0.999972
Ankrd13b	ENSRNOG00000014742	0.524032	0.0722822	0.747035
Ankrd13c	ENSRNOG00000011340	-0.169561	0.464419	0.999972
Ankrd17	ENSRNOG00000002940	-0.142253	0.58781	0.999972
Ankrd24	ENSRNOG00000006759	0.155835	0.688507	0.999972
Ankrd26	ENSRNOG00000006717	0.0766186	0.809139	0.999972
Ankrd27	ENSRNOG00000052814	-0.144453	0.536398	0.999972
Ankrd28	ENSRNOG00000019697	-0.169923	0.476963	0.999972
Ankrd29	ENSRNOG00000046744	0.838997	0.0231323	0.634586
Ankrd34a	ENSRNOG00000033741	0.951004	0.0325353	0.645734
Ankrd40_2	ENSRNOG00000002935	0.0437143	0.845443	0.999972
Ankrd42	ENSRNOG00000009664	0.120606	0.655946	0.999972
Ankrd44	ENSRNOG00000021384	-0.0308601	0.955497	0.999972
Ankrd46	ENSRNOG00000025504	0.175834	0.473615	0.999972
Ankrd49	ENSRNOG00000009233	0.191693	0.459411	0.999972
Ankrd50	ENSRNOG00000010534	0.120114	0.661069	0.999972
Ankrd52	ENSRNOG00000030597	-0.189196	0.492054	0.999972
Ankrd54	ENSRNOG00000010821	0.0203622	0.942639	0.999972
Ankrd6	ENSRNOG00000007110	0.084832	0.8433	0.999972
Ankrd63	ENSRNOG00000062526	-0.638472	0.158811	0.927458
Ankrd9	ENSRNOG00000072270	0.091858	0.772768	0.999972
Anks1a	ENSRNOG00000000498	0.190495	0.435726	0.999972
Anks1b	ENSRNOG00000024870	0.785547	0.118012	0.849275
Anks3	ENSRNOG00000003186	0.196279	0.497445	0.999972
Anks4b	ENSRNOG00000046181	-0.107192	0.796545	0.999972
Anks6	ENSRNOG00000023309	0.109514	0.804351	0.999972
Ankzf1	ENSRNOG00000019052	0.0101144	0.966371	0.999972
Anln	ENSRNOG00000014343	-0.516056	0.0902525	0.787818
Ano1	ENSRNOG00000020865	0.124196	0.621424	0.999972
Ano10	ENSRNOG00000000219	0.23005	0.39555	0.999972
Ano2	ENSRNOG00000023561	0.919892	0.0494527	0.695019
Ano6	ENSRNOG00000006995	0.598648	0.0301571	0.644674
Ano7	ENSRNOG00000023427	-0.34767	0.419495	0.999972
Ano8	ENSRNOG00000058662	0.670258	0.0304416	0.644674
Ano9	ENSRNOG00000015830	-0.843141	0.0314386	0.644909
Anp32a	ENSRNOG00000014846	0.0639021	0.804986	0.999972
Anp32b	ENSRNOG00000009266	-0.0372438	0.899485	0.999972
Anp32e	ENSRNOG00000021168	-0.220011	0.471098	0.999972
Anpep	ENSRNOG00000014610	-0.0769988	0.891435	0.999972
Antkmt	ENSRNOG00000019684	0.121648	0.681272	0.999972
Antxr1	ENSRNOG00000008678	0.134377	0.627647	0.999972
Antxr2	ENSRNOG00000000081	0.4052	0.0955427	0.802782
Anxa1	ENSRNOG00000017469	0.334341	0.269768	0.999972
Anxa11	ENSRNOG00000010984	-0.0541157	0.840529	0.999972
Anxa13	ENSRNOG00000007980	0.0278998	0.929261	0.999972
Anxa2	ENSRNOG00000010362	-0.0835564	0.809441	0.999972
Anxa3	ENSRNOG00000002045	0.359457	0.296543	0.999972
Anxa4	ENSRNOG00000018159	-0.272633	0.407379	0.999972
Anxa5	ENSRNOG00000014453	0.383994	0.154084	0.920251
Anxa6	ENSRNOG00000010668	0.607433	0.0207683	0.634586
Anxa7	ENSRNOG00000007136	0.298205	0.255723	0.999972
Anxa8	ENSRNOG00000060949	-0.338373	0.357387	0.999972
Aoc1	ENSRNOG00000008575	0.102405	0.818922	0.999972
Aopep	ENSRNOG00000017505	0.324741	0.304376	0.999972
Aox1	ENSRNOG00000015354	-0.0782703	0.883411	0.999972
Ap1ar	ENSRNOG00000024492	-0.35863	0.15174	0.916005
Ap1b1	ENSRNOG00000008786	-0.0127545	0.954554	0.999972
Ap1g1	ENSRNOG00000069458	-0.139476	0.541913	0.999972
Ap1g2	ENSRNOG00000025619	0.986739	0.0295059	0.644674
Ap1m1	ENSRNOG00000014454	0.159857	0.665565	0.999972
Ap1m2	ENSRNOG00000043093	-0.396032	0.242159	0.999972
Ap1s1	ENSRNOG00000001415	0.310067	0.263201	0.999972
Ap1s2	ENSRNOG00000038686	0.6434	0.0417146	0.674506
Ap1s3	ENSRNOG00000049873	-0.259096	0.452245	0.999972
Ap2a1	ENSRNOG00000026243	0.101983	0.645393	0.999972
Ap2a2	ENSRNOG00000019534	-0.208705	0.420192	0.999972
Ap2b1	ENSRNOG00000061543	-0.0331578	0.876627	0.999972
Ap2m1	ENSRNOG00000001709	0.0627761	0.792466	0.999972
Ap2s1	ENSRNOG00000015865	0.266818	0.256879	0.999972
Ap3b1	ENSRNOG00000010624	-0.108722	0.642983	0.999972
Ap3b2	ENSRNOG00000019249	0.622846	0.128942	0.876918
Ap3d1	ENSRNOG00000018977	-0.00986757	0.964113	0.999972
Ap3m1	ENSRNOG00000011461	-0.0752123	0.734393	0.999972
Ap3m2	ENSRNOG00000018650	0.334893	0.206366	0.981746
Ap3s1	ENSRNOG00000003829	0.189306	0.480779	0.999972
Ap3s2	ENSRNOG00000043141	0.246945	0.305919	0.999972
Ap4b1	ENSRNOG00000019455	0.0272127	0.913312	0.999972
Ap4e1	ENSRNOG00000022938	-0.12102	0.641836	0.999972
Ap4m1	ENSRNOG00000001353	0.0131507	0.956794	0.999972
Ap4s1	ENSRNOG00000005765	0.16731	0.528797	0.999972
Ap5b1	ENSRNOG00000026114	-0.037392	0.894861	0.999972
Ap5m1	ENSRNOG00000014148	-0.309288	0.424187	0.999972
Ap5s1	ENSRNOG00000021249	0.244675	0.336338	0.999972
Apaf1	ENSRNOG00000008022	-0.197156	0.490242	0.999972
Apba1	ENSRNOG00000014928	0.786734	0.0236449	0.634586
Apba2	ENSRNOG00000016358	1.03214	0.0298721	0.644674
Apba3	ENSRNOG00000020466	-0.181334	0.439917	0.999972
Apbb1	ENSRNOG00000018020	0.964466	0.00806787	0.59922
Apbb1ip	ENSRNOG00000017803	-0.250663	0.6849	0.999972
Apbb2	ENSRNOG00000063717	-0.142082	0.541166	0.999972
Apbb3	ENSRNOG00000017849	0.228589	0.494871	0.999972
Apc	ENSRNOG00000020423	-0.0462709	0.852279	0.999972
Apc2	ENSRNOG00000033791	0.940727	0.019359	0.634586
Apcdd1	ENSRNOG00000043304	-0.290626	0.468917	0.999972
Apeh	ENSRNOG00000029572	-0.0970346	0.673169	0.999972
Apex1	ENSRNOG00000009663	-0.128084	0.72406	0.999972
Apex2	ENSRNOG00000000166	-0.192794	0.631092	0.999972
Aph1a	ENSRNOG00000023816	-0.0832586	0.763892	0.999972
Aph1b	ENSRNOG00000027295	0.476461	0.149835	0.914771
Aph1bl2	ENSRNOG00000063302	0.84599	0.0100031	0.59922
Api5	ENSRNOG00000009689	-0.194862	0.411574	0.999972
Apip	ENSRNOG00000007446	0.0405819	0.876002	0.999972
Aplf	ENSRNOG00000043059	-0.401031	0.268357	0.999972
Aplnr	ENSRNOG00000009227	0.725258	0.0658324	0.729326
Aplp1	ENSRNOG00000020851	0.181077	0.660749	0.999972
Aplp2	ENSRNOG00000047179	-0.114955	0.66242	0.999972
Apmap	ENSRNOG00000006795	0.037114	0.879993	0.999972
Apoa1	ENSRNOG00000045679	0.404423	0.525013	0.999972
Apoa4	ENSRNOG00000055909	0.632504	0.385793	0.999972
Apob	ENSRNOG00000005542	0.25216	0.686372	0.999972
Apobec1	ENSRNOG00000015411	0.0721521	0.797962	0.999972
Apobec2	ENSRNOG00000012303	0.957448	0.00936744	0.59922
Apobec3	ENSRNOG00000016852	0.0591517	0.92451	0.999972
Apobr	ENSRNOG00000017403	-0.215634	0.667006	0.999972
Apoc2	ENSRNOG00000018402	0.563499	0.273447	0.999972
Apoc3	ENSRNOG00000047503	0.218363	0.663213	0.999972
Apoe	ENSRNOG00000018454	0.354964	0.453518	0.999972
Apol3l1	ENSRNOG00000042771	0.0609479	0.895148	0.999972
Apol7al1	ENSRNOG00000052981	0.175396	0.678952	0.999972
Apol7bl1	ENSRNOG00000047782	-0.377103	0.390342	0.999972
Apol9a	ENSRNOG00000023410	0.63333	0.178815	0.950679
Apold1	ENSRNOG00000007830	-0.289061	0.44273	0.999972
Apom	ENSRNOG00000000850	-0.22274	0.582645	0.999972
Apoo	ENSRNOG00000046918	0.128386	0.666907	0.999972
Apool	ENSRNOG00000082020	-0.148015	0.630773	0.999972
App	ENSRNOG00000006997	0.289988	0.308564	0.999972
Appbp2	ENSRNOG00000027654	-0.0903848	0.684944	0.999972
Appl1	ENSRNOG00000013574	0.135171	0.676777	0.999972
Appl2	ENSRNOG00000008174	0.288088	0.321981	0.999972
Aptx	ENSRNOG00000006582	-0.226982	0.45835	0.999972
Aqp1	ENSRNOG00000011648	0.38592	0.242186	0.999972
Aqp11	ENSRNOG00000013358	-0.0193567	0.967756	0.999972
Aqp3	ENSRNOG00000009797	0.457728	0.477497	0.999972
Aqp4	ENSRNOG00000016043	-1.20781	0.00192508	0.59922
Aqp7	ENSRNOG00000009686	0.516769	0.440149	0.999972
Aqr	ENSRNOG00000008912	-0.0224854	0.94271	0.999972
Araf	ENSRNOG00000010838	-0.00946179	0.965283	0.999972
Arap1	ENSRNOG00000019555	-0.10986	0.707163	0.999972
Arap2	ENSRNOG00000056826	-0.140213	0.692751	0.999972
Arap3	ENSRNOG00000055527	0.350857	0.297873	0.999972
Arb2a	ENSRNOG00000013844	0.132156	0.627756	0.999972
Arc	ENSRNOG00000043465	0.869248	0.0226625	0.634586
Arcn1	ENSRNOG00000061108	-0.0940762	0.68736	0.999972
Arel1	ENSRNOG00000004382	-0.105005	0.66513	0.999972
Arf1	ENSRNOG00000004807	0.554039	0.0337964	0.652516
Arf3	ENSRNOG00000054775	0.140086	0.525825	0.999972
Arf4	ENSRNOG00000012623	0.0531885	0.814378	0.999972
Arf5	ENSRNOG00000007806	0.33078	0.209459	0.984193
Arf6	ENSRNOG00000070951	-0.0567078	0.817304	0.999972
Arfgap1	ENSRNOG00000043150	0.0605997	0.78592	0.999972
Arfgap2	ENSRNOG00000014429	0.22062	0.323844	0.999972
Arfgap3	ENSRNOG00000046472	0.0626406	0.836209	0.999972
Arfgef1	ENSRNOG00000005703	-0.205914	0.39898	0.999972
Arfgef2	ENSRNOG00000007485	-0.207168	0.399991	0.999972
Arfgef3	ENSRNOG00000011460	0.699723	0.125868	0.866563
Arfip1	ENSRNOG00000010533	-0.233498	0.397278	0.999972
Arfip2	ENSRNOG00000018440	-0.12023	0.63852	0.999972
Arfrp1	ENSRNOG00000013992	-0.0602283	0.793732	0.999972
Arg1	ENSRNOG00000013304	0.548981	0.18202	0.950679
Arg2	ENSRNOG00000053811	-0.258849	0.526763	0.999972
Arglu1	ENSRNOG00000024142	0.066646	0.802421	0.999972
Arhgap1	ENSRNOG00000016610	0.113737	0.625315	0.999972
Arhgap10	ENSRNOG00000013152	0.606971	0.078324	0.759577
Arhgap11a	ENSRNOG00000008115	-0.377078	0.316777	0.999972
Arhgap12	ENSRNOG00000017791	-0.0239102	0.923758	0.999972
Arhgap15	ENSRNOG00000031168	-0.0337805	0.965228	0.999972
Arhgap17	ENSRNOG00000013836	-0.223714	0.407411	0.999972
Arhgap18	ENSRNOG00000011245	-0.143528	0.683537	0.999972
Arhgap19	ENSRNOG00000048166	-0.333871	0.356228	0.999972
Arhgap20	ENSRNOG00000025624	0.729797	0.0898276	0.787818
Arhgap21	ENSRNOG00000008659	-0.116087	0.677609	0.999972
Arhgap22	ENSRNOG00000024728	0.358233	0.349926	0.999972
Arhgap23	ENSRNOG00000022771	0.620072	0.0511352	0.697131
Arhgap24	ENSRNOG00000056944	0.744667	0.00695132	0.59922
Arhgap25	ENSRNOG00000009347	-0.0654418	0.915265	0.999972
Arhgap26	ENSRNOG00000013920	0.135011	0.629301	0.999972
Arhgap27	ENSRNOG00000028569	-0.168697	0.513812	0.999972
Arhgap29	ENSRNOG00000012563	0.538201	0.0823092	0.768712
Arhgap30	ENSRNOG00000004192	-0.104987	0.868564	0.999972
Arhgap31	ENSRNOG00000003088	0.305255	0.287962	0.999972
Arhgap32	ENSRNOG00000008709	-0.468954	0.184691	0.951127
Arhgap33	ENSRNOG00000024677	-0.048585	0.925497	0.999972
Arhgap35	ENSRNOG00000015852	0.312513	0.323277	0.999972
Arhgap39	ENSRNOG00000016566	-0.16904	0.547879	0.999972
Arhgap4	ENSRNOG00000058545	-0.112406	0.823557	0.999972
Arhgap42	ENSRNOG00000026821	-0.281453	0.255793	0.999972
Arhgap44	ENSRNOG00000003603	0.590166	0.0534248	0.700275
Arhgap45	ENSRNOG00000013220	-0.229456	0.723463	0.999972
Arhgap5	ENSRNOG00000004696	-0.134906	0.667087	0.999972
Arhgap6	ENSRNOG00000003956	0.31841	0.291571	0.999972
Arhgap8	ENSRNOG00000033570	-0.390475	0.396479	0.999972
Arhgap9	ENSRNOG00000006946	0.0217508	0.9662	0.999972
Arhgdia	ENSRNOG00000036688	0.0143085	0.954719	0.999972
Arhgdib	ENSRNOG00000005809	-0.225797	0.735888	0.999972
Arhgdig	ENSRNOG00000068707	1.3415	0.000853953	0.59922
Arhgef1	ENSRNOG00000020130	-0.0162016	0.964395	0.999972
Arhgef10	ENSRNOG00000012561	0.299941	0.29614	0.999972
Arhgef10l	ENSRNOG00000050636	0.122074	0.652009	0.999972
Arhgef11	ENSRNOG00000015026	0.0396194	0.886764	0.999972
Arhgef12	ENSRNOG00000008924	0.362288	0.192235	0.961549
Arhgef15	ENSRNOG00000004566	0.307719	0.381287	0.999972
Arhgef16	ENSRNOG00000046803	-0.0580962	0.874138	0.999972
Arhgef17	ENSRNOG00000053502	0.50821	0.0711941	0.744901
Arhgef18	ENSRNOG00000028090	-0.0156519	0.959507	0.999972
Arhgef19	ENSRNOG00000047967	0.063892	0.870552	0.999972
Arhgef2	ENSRNOG00000020027	-0.0613826	0.837371	0.999972
Arhgef25	ENSRNOG00000005034	0.90221	0.00978501	0.59922
Arhgef26	ENSRNOG00000014549	0.246134	0.439784	0.999972
Arhgef28	ENSRNOG00000016544	-0.0404303	0.900082	0.999972
Arhgef3	ENSRNOG00000014363	0.116001	0.749938	0.999972
Arhgef38	ENSRNOG00000023965	-0.462347	0.221142	0.995257
Arhgef39	ENSRNOG00000021433	-0.218809	0.564122	0.999972
Arhgef4	ENSRNOG00000014035	0.576852	0.163997	0.935007
Arhgef40	ENSRNOG00000052354	0.662683	0.0256573	0.636969
Arhgef5	ENSRNOG00000005506	-0.155557	0.684066	0.999972
Arhgef6	ENSRNOG00000000869	0.0419481	0.924136	0.999972
Arhgef7	ENSRNOG00000012934	-0.188421	0.413571	0.999972
Arhgef9	ENSRNOG00000007733	0.405237	0.205124	0.979106
Arid1a	ENSRNOG00000006137	-0.325247	0.273909	0.999972
Arid1b	ENSRNOG00000017030	-0.0198236	0.941719	0.999972
Arid2	ENSRNOG00000004831	-0.14563	0.596377	0.999972
Arid3a	ENSRNOG00000026435	-0.332355	0.491345	0.999972
Arid3b	ENSRNOG00000019677	-3.0279e-05	0.999917	0.999972
Arid4a	ENSRNOG00000026239	-0.183797	0.508934	0.999972
Arid4b	ENSRNOG00000016391	-0.0507433	0.854719	0.999972
Arid5a	ENSRNOG00000015382	-0.101467	0.801101	0.999972
Arid5b	ENSRNOG00000000635	-0.103208	0.722017	0.999972
Arih1	ENSRNOG00000009887	-0.124165	0.615098	0.999972
Arih2	ENSRNOG00000031827	-0.0535075	0.806873	0.999972
Ark2n	ENSRNOG00000017215	0.107885	0.662121	0.999972
Arl1	ENSRNOG00000005763	-0.258785	0.277782	0.999972
Arl10	ENSRNOG00000045948	0.203841	0.492336	0.999972
Arl13b	ENSRNOG00000047194	-0.0307015	0.926806	0.999972
Arl14	ENSRNOG00000049827	-0.0722549	0.867892	0.999972
Arl14ep	ENSRNOG00000004891	-0.0161343	0.959655	0.999972
Arl15	ENSRNOG00000068448	-0.0917276	0.710085	0.999972
Arl16	ENSRNOG00000049235	0.201464	0.506396	0.999972
Arl2	ENSRNOG00000021010	-0.0700026	0.781639	0.999972
Arl2bp	ENSRNOG00000016991	0.300504	0.19157	0.96091
Arl3	ENSRNOG00000019973	0.593131	0.0333047	0.650509
Arl4a	ENSRNOG00000069300	0.125131	0.686907	0.999972
Arl4c	ENSRNOG00000069663	0.323766	0.408809	0.999972
Arl4d	ENSRNOG00000020770	0.64421	0.0543576	0.700275
Arl5a	ENSRNOG00000006839	0.210733	0.435222	0.999972
Arl5b	ENSRNOG00000064112	-0.238216	0.43076	0.999972
Arl6	ENSRNOG00000001689	0.792684	0.0463556	0.683427
Arl6ip1	ENSRNOG00000017751	-0.182063	0.562626	0.999972
Arl6ip4	ENSRNOG00000001080	0.259581	0.272157	0.999972
Arl6ip5	ENSRNOG00000006818	-0.0621964	0.794767	0.999972
Arl6ip6	ENSRNOG00000005074	-0.0964089	0.781487	0.999972
Arl8a	ENSRNOG00000005988	0.151623	0.509428	0.999972
Arl8b	ENSRNOG00000055860	0.220793	0.332691	0.999972
Armc1	ENSRNOG00000013253	0.143955	0.5385	0.999972
Armc10	ENSRNOG00000012785	0.216366	0.422634	0.999972
Armc5	ENSRNOG00000019935	0.0129504	0.95539	0.999972
Armc6	ENSRNOG00000020280	-0.0292273	0.927336	0.999972
Armc7	ENSRNOG00000042691	-0.00100669	0.99724	0.999972
Armc8	ENSRNOG00000014521	0.0986711	0.676545	0.999972
Armc9	ENSRNOG00000025418	0.433212	0.11899	0.851617
Armcx1	ENSRNOG00000046862	0.662582	0.0717097	0.744901
Armcx2	ENSRNOG00000025705	0.642364	0.0588803	0.707343
Armcx3	ENSRNOG00000025730	0.738337	0.0187494	0.634586
Armcx4	ENSRNOG00000043128	0.432721	0.225532	0.999943
Armcx5	ENSRNOG00000003187	0.47937	0.148408	0.914771
Armh3	ENSRNOG00000025523	-0.114637	0.622746	0.999972
Armh4	ENSRNOG00000031849	0.54452	0.185799	0.955038
Armt1	ENSRNOG00000019489	-0.0660666	0.857649	0.999972
Arnt	ENSRNOG00000031174	0.00322933	0.989655	0.999972
Arpc1a	ENSRNOG00000000996	0.0502527	0.836955	0.999972
Arpc1b	ENSRNOG00000000991	-0.0170691	0.962455	0.999972
Arpc2	ENSRNOG00000014289	-0.122998	0.703144	0.999972
Arpc3	ENSRNOG00000008673	0.0565812	0.815171	0.999972
Arpc4	ENSRNOG00000008994	0.253463	0.325484	0.999972
Arpc5	ENSRNOG00000028062	0.010488	0.966146	0.999972
Arpc5l	ENSRNOG00000014317	0.165203	0.617256	0.999972
Arpin	ENSRNOG00000014589	-0.332081	0.284873	0.999972
Arpp19	ENSRNOG00000063103	0.258575	0.312583	0.999972
Arpp21	ENSRNOG00000008919	-0.0090028	0.986097	0.999972
Arrb1	ENSRNOG00000030404	-0.117249	0.702312	0.999972
Arrb2	ENSRNOG00000019308	0.144152	0.681579	0.999972
Arrdc1	ENSRNOG00000007622	-0.00642877	0.976735	0.999972
Arrdc2	ENSRNOG00000019009	-0.177641	0.658725	0.999972
Arrdc3	ENSRNOG00000045649	0.213278	0.400763	0.999972
Arrdc4	ENSRNOG00000010775	-0.0615337	0.838941	0.999972
Arsa	ENSRNOG00000012953	-0.0787897	0.741706	0.999972
Arsb	ENSRNOG00000011150	-0.0906467	0.703263	0.999972
Arsk	ENSRNOG00000026937	-0.396493	0.263726	0.999972
Arsl	ENSRNOG00000028350	-0.00256661	0.994673	0.999972
Art2b	ENSRNOG00000019687	-0.274014	0.627826	0.999972
Art3	ENSRNOG00000002256	0.753081	0.0695707	0.744039
Arv1	ENSRNOG00000018909	0.0782451	0.795347	0.999972
Arvcf	ENSRNOG00000001888	0.543913	0.0933954	0.797339
As3mt	ENSRNOG00000020081	-0.152472	0.583178	0.999972
Asah1	ENSRNOG00000010034	-0.0632391	0.794517	0.999972
Asah2	ENSRNOG00000012196	1.04355	0.0163072	0.625029
Asap1	ENSRNOG00000058733	0.23991	0.462687	0.999972
Asap2	ENSRNOG00000061519	-0.0760734	0.816371	0.999972
Asap3	ENSRNOG00000049714	-0.146831	0.677656	0.999972
Asb1	ENSRNOG00000020322	-0.0110562	0.976234	0.999972
Asb13	ENSRNOG00000017967	-0.229263	0.450677	0.999972
Asb15	ENSRNOG00000006365	0.640167	0.244767	0.999972
Asb2	ENSRNOG00000051619	0.567812	0.0413618	0.673967
Asb3	ENSRNOG00000032471	-0.0817931	0.799785	0.999972
Asb6	ENSRNOG00000024786	-0.0520041	0.847662	0.999972
Asb7	ENSRNOG00000013795	0.0435193	0.874687	0.999972
Asb8	ENSRNOG00000075267	-0.199732	0.411096	0.999972
Ascc1	ENSRNOG00000056647	0.0795753	0.733862	0.999972
Ascc2	ENSRNOG00000007349	-0.0085233	0.971164	0.999972
Ascc3	ENSRNOG00000037604	-0.0679566	0.816417	0.999972
Ascl2	ENSRNOG00000020434	-0.211372	0.624654	0.999972
Ascl4	ENSRNOG00000086355	-0.216354	0.638562	0.999972
Asf1a	ENSRNOG00000000415	-0.0165513	0.957792	0.999972
Asf1b	ENSRNOG00000005115	-0.116089	0.830005	0.999972
Ash1l	ENSRNOG00000020386	-0.0628645	0.778557	0.999972
Ash2l	ENSRNOG00000014875	0.0780676	0.746694	0.999972
Asic2	ENSRNOG00000058308	0.593741	0.160937	0.931242
Asl	ENSRNOG00000000903	0.388096	0.20313	0.979106
Asmtl	ENSRNOG00000028166	0.21355	0.407614	0.999972
Asns	ENSRNOG00000007546	-0.347799	0.182399	0.950679
Asnsd1	ENSRNOG00000003942	0.0553547	0.815161	0.999972
Aspa	ENSRNOG00000019659	-0.351444	0.521607	0.999972
Aspg	ENSRNOG00000012843	-0.356513	0.42573	0.999972
Asph	ENSRNOG00000007445	-0.175945	0.493984	0.999972
Aspm	ENSRNOG00000012318	-0.338614	0.508836	0.999972
Aspn	ENSRNOG00000015410	0.575147	0.131419	0.883002
Aspscr1	ENSRNOG00000036678	-0.0763104	0.751154	0.999972
Asrgl1	ENSRNOG00000020202	0.357362	0.319827	0.999972
Ass1	ENSRNOG00000008837	0.879302	0.0153642	0.619209
Astn1	ENSRNOG00000005667	0.798756	0.0279994	0.638814
Astn2	ENSRNOG00000060105	0.799911	0.0840817	0.773378
Asxl1	ENSRNOG00000061603	-0.102245	0.743206	0.999972
Asxl2	ENSRNOG00000011908	-0.421652	0.162673	0.93459
Atad1	ENSRNOG00000010861	-0.166373	0.497021	0.999972
Atad2	ENSRNOG00000025604	-0.328088	0.444493	0.999972
Atad2b	ENSRNOG00000058973	-0.232265	0.424245	0.999972
Atad3a	ENSRNOG00000018118	-0.397421	0.167219	0.938291
Atad5	ENSRNOG00000021903	-0.43448	0.379155	0.999972
Atat1	ENSRNOG00000000809	0.0135131	0.963942	0.999972
Atcay	ENSRNOG00000020407	1.18033	0.00220041	0.59922
Ate1	ENSRNOG00000024414	0.29418	0.209274	0.984193
Atf1	ENSRNOG00000061088	-0.313126	0.273417	0.999972
Atf2	ENSRNOG00000001597	-0.14586	0.589389	0.999972
Atf3	ENSRNOG00000003745	1.49245	0.0032146	0.59922
Atf4	ENSRNOG00000017801	0.186189	0.471881	0.999972
Atf5	ENSRNOG00000020060	0.402119	0.14249	0.90573
Atf6	ENSRNOG00000024632	-0.359248	0.172519	0.947081
Atf6b	ENSRNOG00000000431	-0.179574	0.4587	0.999972
Atf7	ENSRNOG00000015269	-0.195192	0.515666	0.999972
Atf7ip	ENSRNOG00000008870	-0.151609	0.618878	0.999972
Atg10	ENSRNOG00000016342	0.27361	0.40002	0.999972
Atg101	ENSRNOG00000007756	0.220002	0.397987	0.999972
Atg12	ENSRNOG00000000157	-0.0309158	0.902116	0.999972
Atg13	ENSRNOG00000016984	0.0108585	0.964189	0.999972
Atg14	ENSRNOG00000011873	0.518279	0.058389	0.707343
Atg16l1	ENSRNOG00000017913	0.0255078	0.916459	0.999972
Atg16l2	ENSRNOG00000019413	0.0176037	0.971333	0.999972
Atg2a	ENSRNOG00000060707	0.03307	0.894097	0.999972
Atg2b	ENSRNOG00000004519	-0.0914503	0.733088	0.999972
Atg3	ENSRNOG00000002094	-0.044873	0.854893	0.999972
Atg4b	ENSRNOG00000018403	-0.0422397	0.866501	0.999972
Atg4c	ENSRNOG00000008767	-0.246535	0.491901	0.999972
Atg4d	ENSRNOG00000047625	0.13243	0.622562	0.999972
Atg5	ENSRNOG00000000322	-0.137627	0.580743	0.999972
Atg7	ENSRNOG00000007486	-0.0943978	0.765639	0.999972
Atg9a	ENSRNOG00000018975	0.0275199	0.918841	0.999972
Atic	ENSRNOG00000015511	-0.0648604	0.832537	0.999972
Atl1	ENSRNOG00000005063	0.563959	0.198235	0.974106
Atl2	ENSRNOG00000006523	-0.0621398	0.809023	0.999972
Atl3	ENSRNOG00000021203	0.0359676	0.900077	0.999972
Atm	ENSRNOG00000029773	-0.300103	0.528789	0.999972
Atn1	ENSRNOG00000060594	0.133595	0.611011	0.999972
Atoh1	ENSRNOG00000006383	-0.390776	0.351321	0.999972
Atoh8	ENSRNOG00000010716	0.478259	0.219526	0.994464
Atosa	ENSRNOG00000058522	0.126598	0.717269	0.999972
Atosb	ENSRNOG00000009323	-0.107776	0.760454	0.999972
Atox1	ENSRNOG00000013118	-0.151328	0.543862	0.999972
Atp10a	ENSRNOG00000056228	0.051651	0.87258	0.999972
Atp10b	ENSRNOG00000003781	-1.01836	0.0238244	0.634586
Atp10d	ENSRNOG00000002312	0.158821	0.72742	0.999972
Atp11a	ENSRNOG00000017154	-0.476689	0.120833	0.857143
Atp11b	ENSRNOG00000052116	-0.440138	0.116416	0.846094
Atp11c	ENSRNOG00000003472	-0.207669	0.49181	0.999972
Atp13a1	ENSRNOG00000010776	-0.160907	0.528128	0.999972
Atp13a2	ENSRNOG00000008052	0.202494	0.492126	0.999972
Atp13a3	ENSRNOG00000066681	-0.341685	0.414489	0.999972
Atp1a1	ENSRNOG00000030019	-0.411381	0.329974	0.999972
Atp1a2	ENSRNOG00000007290	0.534181	0.17689	0.950162
Atp1a3	ENSRNOG00000020263	1.38957	0.000259582	0.59922
Atp1b1	ENSRNOG00000002934	-0.617514	0.166414	0.937174
Atp1b2	ENSRNOG00000011227	0.758138	0.0416446	0.674506
Atp1b3	ENSRNOG00000011501	0.321723	0.224863	0.998953
Atp23	ENSRNOG00000045629	0.232866	0.458513	0.999972
Atp2a2	ENSRNOG00000001285	0.0459072	0.868048	0.999972
Atp2a3	ENSRNOG00000017912	-0.187303	0.485751	0.999972
Atp2b1	ENSRNOG00000004026	-0.177595	0.544187	0.999972
Atp2b2	ENSRNOG00000030269	1.03205	0.0348267	0.656644
Atp2b3	ENSRNOG00000061304	0.731835	0.156439	0.925123
Atp2b4	ENSRNOG00000003031	0.206438	0.603587	0.999972
Atp2c1	ENSRNOG00000013305	-0.0512916	0.837257	0.999972
Atp2c2	ENSRNOG00000049334	-0.944622	0.0526219	0.700275
Atp5f1a	ENSRNOG00000017032	-0.108271	0.707917	0.999972
Atp5f1b	ENSRNOG00000002840	-0.0342755	0.912768	0.999972
Atp5f1c	ENSRNOG00000019223	-0.17486	0.477386	0.999972
Atp5f1d	ENSRNOG00000014625	-0.0224312	0.931625	0.999972
Atp5f1e	ENSRNOG00000049912	0.270579	0.316889	0.999972
Atp5if1	ENSRNOG00000013300	-0.0521749	0.837899	0.999972
Atp5mc1	ENSRNOG00000007235	-0.145152	0.61575	0.999972
Atp5mc2	ENSRNOG00000015320	0.134644	0.582592	0.999972
Atp5mc3	ENSRNOG00000001596	0.00169826	0.994876	0.999972
Atp5me	ENSRNOG00000000064	0.376194	0.225824	0.999972
Atp5mf	ENSRNOG00000027049	0.0760714	0.771293	0.999972
Atp5mg	ENSRNOG00000028884	0.364602	0.224101	0.998422
Atp5mj-ps1	ENSRNOG00000066701	0.211531	0.472716	0.999972
Atp5mk_1	ENSRNOG00000020296	0.185457	0.478395	0.999972
Atp5mpl_2	ENSRNOG00000068254	0.65841	0.0905594	0.788328
Atp5pb	ENSRNOG00000064742	-0.0671971	0.8047	0.999972
Atp5pd	ENSRNOG00000003626	0.07848	0.766313	0.999972
Atp5pf	ENSRNOG00000001551	0.11332	0.626975	0.999972
Atp5po	ENSRNOG00000001991	0.132187	0.623825	0.999972
Atp6ap1	ENSRNOG00000054352	0.133846	0.564253	0.999972
Atp6ap2	ENSRNOG00000003858	0.052212	0.829256	0.999972
Atp6v0a1	ENSRNOG00000036814	-0.0951022	0.711007	0.999972
Atp6v0a4	ENSRNOG00000013428	0.494385	0.302089	0.999972
Atp6v0b	ENSRNOG00000019655	0.225353	0.334816	0.999972
Atp6v0c	ENSRNOG00000006542	0.131895	0.622419	0.999972
Atp6v0d1	ENSRNOG00000017235	0.109684	0.625554	0.999972
Atp6v0e1	ENSRNOG00000003269	0.290658	0.241117	0.999972
Atp6v0e2	ENSRNOG00000008218	0.164163	0.534736	0.999972
Atp6v1a	ENSRNOG00000001992	-0.111991	0.617512	0.999972
Atp6v1b2	ENSRNOG00000011891	0.154245	0.498836	0.999972
Atp6v1c1	ENSRNOG00000004846	0.236516	0.29012	0.999972
Atp6v1d	ENSRNOG00000009080	0.0608437	0.805464	0.999972
Atp6v1e1	ENSRNOG00000011905	0.0951348	0.687727	0.999972
Atp6v1g1	ENSRNOG00000063197	0.108924	0.635098	0.999972
Atp6v1g2	ENSRNOG00000000840	1.29773	0.00684221	0.59922
Atp6v1h	ENSRNOG00000030862	0.384802	0.130885	0.882121
Atp7a	ENSRNOG00000061367	0.140113	0.643587	0.999972
Atp7b	ENSRNOG00000012878	-0.93663	0.0270345	0.637854
Atp8a1	ENSRNOG00000034200	-0.0287014	0.909757	0.999972
Atp8b1	ENSRNOG00000024952	-0.790436	0.0503008	0.695131
Atp8b2	ENSRNOG00000020822	0.121283	0.748039	0.999972
Atp9a	ENSRNOG00000049484	0.201793	0.546787	0.999972
Atp9b	ENSRNOG00000032039	-0.264577	0.29713	0.999972
Atpaf1	ENSRNOG00000010169	-0.154357	0.516966	0.999972
Atpaf2	ENSRNOG00000003719	-0.179004	0.502096	0.999972
Atpsckmt	ENSRNOG00000022347	0.0907979	0.752945	0.999972
Atr	ENSRNOG00000010027	-0.227188	0.490084	0.999972
Atraid	ENSRNOG00000087533	0.0681632	0.82488	0.999972
Atrip	ENSRNOG00000020670	-0.18978	0.534345	0.999972
Atrn	ENSRNOG00000021240	-0.0973184	0.671681	0.999972
Atrnl1	ENSRNOG00000017406	0.274266	0.293165	0.999972
Atrx	ENSRNOG00000056703	-0.0944895	0.73133	0.999972
Atxn1	ENSRNOG00000016998	-0.348225	0.304767	0.999972
Atxn10	ENSRNOG00000014637	0.265455	0.25806	0.999972
Atxn1l	ENSRNOG00000038766	0.117213	0.607319	0.999972
Atxn2	ENSRNOG00000001256	-0.115463	0.603251	0.999972
Atxn2l	ENSRNOG00000018686	-0.23829	0.393296	0.999972
Atxn3	ENSRNOG00000005470	0.0932	0.759789	0.999972
Atxn7	ENSRNOG00000007246	-0.0934196	0.696507	0.999972
Atxn7l1	ENSRNOG00000010415	-0.304831	0.443864	0.999972
Atxn7l2	ENSRNOG00000028749	0.298244	0.476571	0.999972
Atxn7l3	ENSRNOG00000020930	0.0083935	0.974632	0.999972
Atxn7l3b	ENSRNOG00000083408	0.0144049	0.952869	0.999972
Auh	ENSRNOG00000011684	-0.180581	0.518513	0.999972
Aunip	ENSRNOG00000022030	-0.180163	0.746001	0.999972
Aup1	ENSRNOG00000007842	-0.242723	0.334151	0.999972
Aurka	ENSRNOG00000004479	-0.147896	0.649415	0.999972
Aurkb	ENSRNOG00000005659	-0.453283	0.221497	0.995281
Aurkc	ENSRNOG00000015825	-0.425736	0.382045	0.999972
Auts2	ENSRNOG00000000885	-0.487532	0.192189	0.961549
Aven	ENSRNOG00000006419	-0.18112	0.499226	0.999972
Avil	ENSRNOG00000050419	0.0230208	0.947207	0.999972
Avl9	ENSRNOG00000013314	0.0145427	0.97213	0.999972
Avpi1	ENSRNOG00000014828	0.221173	0.423144	0.999972
Axin1	ENSRNOG00000062714	-0.10512	0.650776	0.999972
Axin2	ENSRNOG00000055010	-0.476099	0.0668468	0.734857
Axl	ENSRNOG00000020716	0.259427	0.36273	0.999972
Azi2	ENSRNOG00000010096	-0.0471262	0.844644	0.999972
Azin1	ENSRNOG00000005333	0.0512099	0.833967	0.999972
Azin2	ENSRNOG00000051507	1.04723	0.0158098	0.620787
B2m	ENSRNOG00000017123	-0.184078	0.610612	0.999972
B3galnt1	ENSRNOG00000012019	0.382198	0.215278	0.988241
B3galnt2	ENSRNOG00000016855	-0.078169	0.799651	0.999972
B3galt2	ENSRNOG00000088477	-1.08387	0.00832474	0.59922
B3galt4	ENSRNOG00000071248	-0.375288	0.215257	0.988241
B3galt5	ENSRNOG00000030983	-0.596496	0.204272	0.979106
B3galt6	ENSRNOG00000019979	0.0347429	0.899228	0.999972
B3gat3	ENSRNOG00000019873	-0.0526479	0.830148	0.999972
B3glct	ENSRNOG00000061346	0.256259	0.392474	0.999972
B3gnt2	ENSRNOG00000009267	0.236057	0.436301	0.999972
B3gnt5	ENSRNOG00000046258	-0.432525	0.361611	0.999972
B3gnt7	ENSRNOG00000018267	0.018001	0.956657	0.999972
B3gnt9	ENSRNOG00000053895	0.123181	0.752846	0.999972
B3gntl1	ENSRNOG00000049724	-0.217828	0.569934	0.999972
B4galnt1	ENSRNOG00000004839	-0.177633	0.776941	0.999972
B4galnt3	ENSRNOG00000010344	-0.173419	0.755014	0.999972
B4galnt4	ENSRNOG00000053075	-0.715496	0.0383568	0.668966
B4galt1	ENSRNOG00000059461	-0.121024	0.725951	0.999972
B4galt2	ENSRNOG00000019609	1.04491	0.00738577	0.59922
B4galt3	ENSRNOG00000003551	0.0845637	0.712565	0.999972
B4galt4	ENSRNOG00000003114	0.353358	0.335745	0.999972
B4galt5	ENSRNOG00000008283	-0.321386	0.325901	0.999972
B4galt6	ENSRNOG00000015895	-0.3629	0.397756	0.999972
B4galt7	ENSRNOG00000021886	-0.114317	0.684821	0.999972
B4gat1	ENSRNOG00000020110	0.249398	0.389667	0.999972
B9d1	ENSRNOG00000002462	-0.0397817	0.879549	0.999972
B9d2	ENSRNOG00000028753	0.720501	0.0423251	0.675099
Baalc	ENSRNOG00000004697	0.818529	0.0968178	0.8053
Babam1	ENSRNOG00000017071	-0.158559	0.5338	0.999972
Babam2	ENSRNOG00000004364	0.184548	0.447319	0.999972
Bace1	ENSRNOG00000016847	0.65349	0.0186134	0.634586
Bace2	ENSRNOG00000001953	0.31223	0.286429	0.999972
Bach1	ENSRNOG00000001582	-0.0538537	0.846773	0.999972
Bach2	ENSRNOG00000006170	-0.382371	0.58178	0.999972
Bad	ENSRNOG00000021147	0.532806	0.0454641	0.683427
Bag1	ENSRNOG00000008277	-0.0121261	0.957846	0.999972
Bag2	ENSRNOG00000012709	0.85444	0.0380591	0.668966
Bag3	ENSRNOG00000020298	0.435686	0.0934755	0.797458
Bag4	ENSRNOG00000042560	-0.0944964	0.742127	0.999972
Bag5	ENSRNOG00000058841	0.117056	0.63453	0.999972
Bag6	ENSRNOG00000000851	0.0302838	0.896054	0.999972
Bahcc1	ENSRNOG00000043102	-0.269936	0.447741	0.999972
Bahd1	ENSRNOG00000010428	0.110775	0.66063	0.999972
Baiap2	ENSRNOG00000004049	-0.0181822	0.952829	0.999972
Baiap2l1	ENSRNOG00000001007	-0.123588	0.703174	0.999972
Baiap2l2	ENSRNOG00000012215	-0.534238	0.137004	0.896142
Baiap3	ENSRNOG00000017893	-0.129086	0.618387	0.999972
Bak1	ENSRNOG00000000485	0.0411082	0.875403	0.999972
Bambi	ENSRNOG00000016066	0.773589	0.0360346	0.661466
Banf1	ENSRNOG00000020460	-0.0477086	0.848798	0.999972
Banp	ENSRNOG00000019140	0.0629232	0.821988	0.999972
Bap1	ENSRNOG00000019097	0.199332	0.434711	0.999972
Bard1	ENSRNOG00000014960	-0.184108	0.72348	0.999972
Barx2	ENSRNOG00000008592	-0.284249	0.514122	0.999972
Basp1	ENSRNOG00000066065	0.298038	0.505156	0.999972
Batf	ENSRNOG00000008588	-0.256125	0.666721	0.999972
Batf2	ENSRNOG00000021018	-0.269274	0.511278	0.999972
Bax	ENSRNOG00000020876	0.0306848	0.910775	0.999972
Baz1a	ENSRNOG00000006828	-0.278584	0.466363	0.999972
Baz1b	ENSRNOG00000001453	-0.0234816	0.927946	0.999972
Baz2a	ENSRNOG00000053881	-0.225313	0.416761	0.999972
Baz2b	ENSRNOG00000056984	-0.143563	0.587237	0.999972
Bbc3	ENSRNOG00000062473	0.267484	0.494977	0.999972
Bbip1	ENSRNOG00000047019	-0.175606	0.575152	0.999972
Bbln	ENSRNOG00000022681	0.285966	0.279172	0.999972
Bbs1	ENSRNOG00000019832	0.399516	0.206544	0.981865
Bbs10	ENSRNOG00000026913	-0.105036	0.810965	0.999972
Bbs12	ENSRNOG00000068263	0.183457	0.599395	0.999972
Bbs2	ENSRNOG00000019020	0.233435	0.419471	0.999972
Bbs4	ENSRNOG00000026171	-0.024158	0.936707	0.999972
Bbs5	ENSRNOG00000007127	0.156647	0.682914	0.999972
Bbs7	ENSRNOG00000015816	0.522628	0.134701	0.89205
Bbs9	ENSRNOG00000015189	0.401204	0.185344	0.953454
Bbx	ENSRNOG00000001971	0.0306316	0.917157	0.999972
Bcam	ENSRNOG00000029399	0.525166	0.0801885	0.764371
Bcap29	ENSRNOG00000007884	0.389844	0.229872	0.999972
Bcap31	ENSRNOG00000055756	0.133483	0.582739	0.999972
Bcar1	ENSRNOG00000019253	-0.00869574	0.978943	0.999972
Bcar3	ENSRNOG00000013737	0.130575	0.682182	0.999972
Bcas1	ENSRNOG00000012906	-0.118397	0.776311	0.999972
Bcas2	ENSRNOG00000018783	-0.0685498	0.789228	0.999972
Bcas3	ENSRNOG00000066893	0.264585	0.29803	0.999972
Bcat1	ENSRNOG00000015514	0.837411	0.0105849	0.59922
Bcat2	ENSRNOG00000020956	0.102186	0.692831	0.999972
Bccip	ENSRNOG00000018066	0.0620962	0.82258	0.999972
Bcdin3d	ENSRNOG00000058430	0.328557	0.335863	0.999972
Bche	ENSRNOG00000009826	-0.644844	0.0739103	0.75378
Bckdha	ENSRNOG00000020607	0.278297	0.241634	0.999972
Bckdhb	ENSRNOG00000009928	0.0803084	0.751667	0.999972
Bckdk	ENSRNOG00000077965	0.0240036	0.921501	0.999972
Bcl10	ENSRNOG00000042389	-0.0128143	0.962458	0.999972
Bcl11a	ENSRNOG00000007049	-0.114626	0.726659	0.999972
Bcl11b	ENSRNOG00000005776	-0.557929	0.0811329	0.76825
Bcl2a1	ENSRNOG00000047606	0.100375	0.854364	0.999972
Bcl2l1	ENSRNOG00000007946	0.196529	0.484247	0.999972
Bcl2l11	ENSRNOG00000016551	-0.0216214	0.957104	0.999972
Bcl2l12	ENSRNOG00000020486	0.0772074	0.822819	0.999972
Bcl2l13	ENSRNOG00000012394	-0.339661	0.220041	0.994464
Bcl2l14	ENSRNOG00000028632	-0.565699	0.0406686	0.669467
Bcl2l15	ENSRNOG00000037149	-0.214006	0.603294	0.999972
Bcl2l2	ENSRNOG00000015732	0.448329	0.114127	0.840727
Bcl3	ENSRNOG00000043416	-0.337123	0.245694	0.999972
Bcl6	ENSRNOG00000001843	0.108395	0.857382	0.999972
Bcl6b	ENSRNOG00000059956	-0.0369395	0.914351	0.999972
Bcl7a	ENSRNOG00000056017	0.117325	0.795308	0.999972
Bcl7b	ENSRNOG00000032705	0.208833	0.363718	0.999972
Bcl7c	ENSRNOG00000018916	0.173828	0.537847	0.999972
Bcl9	ENSRNOG00000017516	-0.0302667	0.904833	0.999972
Bcl9l	ENSRNOG00000012420	-0.161554	0.546962	0.999972
Bclaf3	ENSRNOG00000005135	-0.188603	0.609097	0.999972
Bco1	ENSRNOG00000012027	-0.320541	0.462336	0.999972
Bcor	ENSRNOG00000034240	-0.123027	0.730651	0.999972
Bcorl1	ENSRNOG00000005076	-0.0824557	0.765118	0.999972
Bcr	ENSRNOG00000001304	0.37437	0.224592	0.998953
Bcs1l	ENSRNOG00000016754	-0.263515	0.449685	0.999972
Bdh1	ENSRNOG00000001736	-0.181646	0.41435	0.999972
Bdh2	ENSRNOG00000014490	0.884489	0.0501782	0.695131
Bdkrb2	ENSRNOG00000047300	-0.264719	0.400967	0.999972
Bdp1	ENSRNOG00000017864	-0.128149	0.664289	0.999972
Bean1	ENSRNOG00000066314	0.652177	0.0700677	0.744405
Becn1	ENSRNOG00000020513	0.243647	0.290361	0.999972
Begain	ENSRNOG00000004650	0.449652	0.277759	0.999972
Bend3	ENSRNOG00000046505	-0.44525	0.342462	0.999972
Bend5	ENSRNOG00000008025	0.447646	0.155609	0.924151
Bend7	ENSRNOG00000022712	-0.11161	0.785234	0.999972
Bet1	ENSRNOG00000011008	0.295076	0.285282	0.999972
Bet1l	ENSRNOG00000013165	0.160625	0.509673	0.999972
Bex2	ENSRNOG00000032729	1.12171	0.0048584	0.59922
Bex3	ENSRNOG00000028822	0.361973	0.188689	0.958905
Bex4	ENSRNOG00000062806	0.692778	0.0368062	0.661466
Bfar	ENSRNOG00000003151	0.0643223	0.781155	0.999972
Bfsp1	ENSRNOG00000005707	-0.282891	0.471798	0.999972
Bgn	ENSRNOG00000055962	0.428908	0.1076	0.835598
Bhlha15	ENSRNOG00000025164	-0.461227	0.316615	0.999972
Bhlhe22	ENSRNOG00000021745	0.555563	0.112274	0.839257
Bhlhe40	ENSRNOG00000007152	0.0147726	0.957015	0.999972
Bhlhe41	ENSRNOG00000048961	0.0622142	0.852709	0.999972
Bicc1	ENSRNOG00000000614	0.229399	0.412531	0.999972
Bicd2	ENSRNOG00000016031	0.486193	0.0354222	0.661328
Bicdl1	ENSRNOG00000056955	-0.063428	0.882906	0.999972
Bicdl2	ENSRNOG00000003457	-0.351706	0.379975	0.999972
Bicra	ENSRNOG00000011262	-0.181258	0.531712	0.999972
Bicral	ENSRNOG00000016229	-0.134466	0.583565	0.999972
Bid	ENSRNOG00000012439	-0.0895585	0.746407	0.999972
Bin1	ENSRNOG00000012852	0.129904	0.772419	0.999972
Bin2	ENSRNOG00000031930	-0.095177	0.851422	0.999972
Bin3	ENSRNOG00000018023	0.0703781	0.776009	0.999972
Birc2	ENSRNOG00000010602	-0.166957	0.594482	0.999972
Birc3	ENSRNOG00000005731	-0.214206	0.588407	0.999972
Birc5	ENSRNOG00000050819	-0.200584	0.620535	0.999972
Birc6	ENSRNOG00000027191	-0.280044	0.307211	0.999972
Bivm	ENSRNOG00000022894	-0.252561	0.367928	0.999972
Blcap	ENSRNOG00000024437	0.276857	0.255503	0.999972
Bles03	ENSRNOG00000020551	0.29102	0.245682	0.999972
Blk	ENSRNOG00000010798	-0.199709	0.815932	0.999972
Blm	ENSRNOG00000011213	-0.357391	0.307057	0.999972
Blmh	ENSRNOG00000003563	0.0118536	0.963971	0.999972
Blnk	ENSRNOG00000013967	0.0400076	0.939067	0.999972
Bloc1s2	ENSRNOG00000012684	-0.193743	0.478546	0.999972
Bloc1s3	ENSRNOG00000017463	0.22671	0.464881	0.999972
Bloc1s4	ENSRNOG00000054224	-0.155687	0.574446	0.999972
Bloc1s5	ENSRNOG00000016497	0.0764063	0.771224	0.999972
Bloc1s6	ENSRNOG00000037160	0.0303563	0.908443	0.999972
Bltp1	ENSRNOG00000038436	-0.253548	0.356812	0.999972
Bltp3a	ENSRNOG00000000495	0.1255	0.664147	0.999972
Bltp3b	ENSRNOG00000050317	-0.0308415	0.894109	0.999972
Blvra	ENSRNOG00000011778	-0.278867	0.28855	0.999972
Blvrb	ENSRNOG00000024410	0.120433	0.684321	0.999972
Blzf1	ENSRNOG00000002884	0.106733	0.6784	0.999972
Bmal1	ENSRNOG00000014448	-0.501174	0.118391	0.849713
Bmerb1	ENSRNOG00000003198	1.20626	0.00949981	0.59922
Bmf	ENSRNOG00000007529	0.465269	0.0916087	0.792062
Bmi1	ENSRNOG00000016585	0.243602	0.360563	0.999972
Bmp1	ENSRNOG00000010890	0.211318	0.40084	0.999972
Bmp2	ENSRNOG00000071010	0.0115442	0.975542	0.999972
Bmp2k	ENSRNOG00000002040	-0.338054	0.297483	0.999972
Bmp3	ENSRNOG00000002381	-0.68106	0.0396703	0.668966
Bmp4	ENSRNOG00000009694	0.154249	0.57829	0.999972
Bmp5	ENSRNOG00000010917	-1.40465	0.0237042	0.634586
Bmp6	ENSRNOG00000013717	0.156823	0.6911	0.999972
Bmp7	ENSRNOG00000053384	-0.565712	0.0727147	0.749925
Bmpr1a	ENSRNOG00000052469	-0.344108	0.265934	0.999972
Bmpr2	ENSRNOG00000022196	0.145111	0.543637	0.999972
Bms1	ENSRNOG00000006576	-0.0962196	0.734947	0.999972
Bmt2	ENSRNOG00000007224	0.460898	0.204187	0.979106
Bmx	ENSRNOG00000003705	-0.401006	0.276557	0.999972
Bmyc	ENSRNOG00000042556	-0.17094	0.642488	0.999972
Bnc2	ENSRNOG00000006553	0.482778	0.12864	0.876904
Bnip1	ENSRNOG00000020753	0.0735847	0.760098	0.999972
Bnip2	ENSRNOG00000056024	0.224555	0.41818	0.999972
Bnip3	ENSRNOG00000017243	0.335795	0.290229	0.999972
Bnip3l	ENSRNOG00000009820	0.196599	0.41926	0.999972
Bnip5	ENSRNOG00000016997	0.538959	0.264179	0.999972
Boc	ENSRNOG00000002041	0.522077	0.12221	0.858091
Bod1	ENSRNOG00000020717	0.0991276	0.705031	0.999972
Bod1l1	ENSRNOG00000050437	-0.0122669	0.964531	0.999972
Bok	ENSRNOG00000018214	0.840459	0.00445695	0.59922
Bola1	ENSRNOG00000021185	0.150901	0.61413	0.999972
Bola2	ENSRNOG00000047988	0.128193	0.61092	0.999972
Bola3	ENSRNOG00000021866	-0.230982	0.362207	0.999972
Bop1	ENSRNOG00000021773	-0.28458	0.347155	0.999972
Bora	ENSRNOG00000024798	-0.455642	0.268428	0.999972
Borcs5	ENSRNOG00000006505	-0.199202	0.617179	0.999972
Borcs6	ENSRNOG00000006513	0.41188	0.12583	0.866563
Borcs7	ENSRNOG00000073762	-0.277258	0.332493	0.999972
Borcs8	ENSRNOG00000020427	0.220642	0.380855	0.999972
Bpgm	ENSRNOG00000010133	-0.000434013	0.99868	0.999972
Bpifb9a	ENSRNOG00000053179	-0.942004	0.0688056	0.74388
Bpnt1	ENSRNOG00000002378	-0.263607	0.311074	0.999972
Bpnt2	ENSRNOG00000046647	-0.168262	0.510841	0.999972
Bptf	ENSRNOG00000047296	-0.108968	0.737335	0.999972
Braf	ENSRNOG00000010957	0.120486	0.656037	0.999972
Brap	ENSRNOG00000046497	-0.0745409	0.753753	0.999972
Brat1	ENSRNOG00000001236	-0.0364805	0.915504	0.999972
Brca1	ENSRNOG00000020701	-0.636261	0.16557	0.936603
Brca2	ENSRNOG00000001111	-0.259545	0.58343	0.999972
Brcc3	ENSRNOG00000048061	-0.176536	0.488522	0.999972
Brd1	ENSRNOG00000004538	-0.035334	0.87643	0.999972
Brd10	ENSRNOG00000026942	-0.418235	0.149184	0.914771
Brd2	ENSRNOG00000000461	-0.11158	0.648073	0.999972
Brd3	ENSRNOG00000007681	-0.122533	0.605294	0.999972
Brd4	ENSRNOG00000006770	-0.173978	0.509239	0.999972
Brd7	ENSRNOG00000014419	-0.0204585	0.935873	0.999972
Brd8	ENSRNOG00000020340	-0.0776991	0.770531	0.999972
Brd9	ENSRNOG00000015676	-0.0558998	0.820425	0.999972
Brf1	ENSRNOG00000014595	0.041377	0.86874	0.999972
Brf2	ENSRNOG00000012739	0.0162143	0.95376	0.999972
Bri3	ENSRNOG00000001009	0.135224	0.626512	0.999972
Bri3bp	ENSRNOG00000063640	-0.54758	0.0718567	0.745267
Brinp1	ENSRNOG00000005561	0.694788	0.133382	0.889674
Brinp2	ENSRNOG00000005592	1.19802	0.0051334	0.59922
Brip1	ENSRNOG00000059997	-0.191539	0.572506	0.999972
Brix1	ENSRNOG00000018021	-0.118277	0.690582	0.999972
Brk1	ENSRNOG00000010184	0.138482	0.601476	0.999972
Brme1	ENSRNOG00000025796	-0.104083	0.782596	0.999972
Brms1	ENSRNOG00000020117	0.0401693	0.875419	0.999972
Brms1l	ENSRNOG00000008249	0.481632	0.0737279	0.753756
Brox	ENSRNOG00000052963	0.0108875	0.962853	0.999972
Brpf1	ENSRNOG00000008142	-0.213593	0.403975	0.999972
Brpf3	ENSRNOG00000028641	-0.0244826	0.925927	0.999972
Brsk1	ENSRNOG00000017673	0.795532	0.03598	0.661466
Brsk2	ENSRNOG00000020021	0.175991	0.745477	0.999972
Brwd1	ENSRNOG00000001632	-0.240577	0.369823	0.999972
Brwd3	ENSRNOG00000002291	-0.451198	0.156488	0.925123
Bscl2	ENSRNOG00000052393	0.0906088	0.697102	0.999972
Bsdc1	ENSRNOG00000008338	0.0100307	0.965178	0.999972
Bsg	ENSRNOG00000008414	-0.0188229	0.950797	0.999972
Bsn	ENSRNOG00000030714	0.7318	0.189375	0.959224
Bspry	ENSRNOG00000015105	-0.273114	0.447551	0.999972
Bst1	ENSRNOG00000003064	0.143322	0.722901	0.999972
Bst2	ENSRNOG00000059900	0.286048	0.315635	0.999972
Btaf1	ENSRNOG00000017938	-0.26335	0.381636	0.999972
Btbd1	ENSRNOG00000019529	0.00393871	0.986387	0.999972
Btbd10	ENSRNOG00000014341	0.188704	0.444364	0.999972
Btbd19	ENSRNOG00000042163	0.0565345	0.859278	0.999972
Btbd2	ENSRNOG00000018788	0.151107	0.529846	0.999972
Btbd3	ENSRNOG00000008088	-0.38071	0.319968	0.999972
Btbd6	ENSRNOG00000014693	0.0817812	0.765521	0.999972
Btbd7	ENSRNOG00000008598	-0.226153	0.366437	0.999972
Btbd8	ENSRNOG00000023446	0.189019	0.585432	0.999972
Btbd9	ENSRNOG00000000540	-0.223497	0.460328	0.999972
Btd	ENSRNOG00000019656	-0.080341	0.785582	0.999972
Btf3	ENSRNOG00000016912	0.0195571	0.946045	0.999972
Btf3l4	ENSRNOG00000008512	0.262123	0.322603	0.999972
Btg1	ENSRNOG00000004284	0.0576843	0.854807	0.999972
Btg2	ENSRNOG00000003300	0.118864	0.662174	0.999972
Btg3	ENSRNOG00000001555	0.355053	0.348217	0.999972
Btk	ENSRNOG00000052407	0.0880258	0.906973	0.999972
Btnl2	ENSRNOG00000028541	-0.366999	0.37676	0.999972
Btnl3	ENSRNOG00000039396	-0.409481	0.395807	0.999972
Btnl4	ENSRNOG00000068088	-0.131694	0.81963	0.999972
Btnl5	ENSRNOG00000047304	-0.218028	0.691648	0.999972
Btnl8_1	ENSRNOG00000064738	-0.40792	0.352291	0.999972
Btnl8_2	ENSRNOG00000000446	-0.581117	0.243732	0.999972
Btrc	ENSRNOG00000016280	0.148654	0.56324	0.999972
Bub1	ENSRNOG00000032778	-0.316173	0.286498	0.999972
Bub1b	ENSRNOG00000007906	-0.419974	0.435876	0.999972
Bub3	ENSRNOG00000020643	0.0560347	0.835688	0.999972
Bud13	ENSRNOG00000018665	-0.0916484	0.721722	0.999972
Bud23	ENSRNOG00000033700	-0.198702	0.540633	0.999972
Bud31	ENSRNOG00000000989	-0.0534704	0.82066	0.999972
Bves	ENSRNOG00000043199	0.692408	0.0630217	0.723145
Bysl	ENSRNOG00000049121	0.0101338	0.971321	0.999972
Bzw1	ENSRNOG00000013977	0.0346503	0.88535	0.999972
Bzw2	ENSRNOG00000005096	-0.0956367	0.692786	0.999972
C10h16orf89	ENSRNOG00000021796	-0.145304	0.757087	0.999972
C10h16orf90	ENSRNOG00000007268	0.0889705	0.808664	0.999972
C10h17orf49	ENSRNOG00000018829	-0.0302386	0.900959	0.999972
C10h17orf58	ENSRNOG00000043295	0.666803	0.0890898	0.78609
C10h17orf75	ENSRNOG00000000237	0.0504507	0.879937	0.999972
C10h1orf35	ENSRNOG00000002944	0.20644	0.414557	0.999972
C10h5orf15	ENSRNOG00000006148	0.151488	0.530883	0.999972
C11h21orf91	ENSRNOG00000001554	-0.175842	0.636763	0.999972
C11h3orf38	ENSRNOG00000000720	-0.0834195	0.784395	0.999972
C11h3orf52	ENSRNOG00000022136	-0.499273	0.187653	0.957277
C11h3orf70	ENSRNOG00000063811	0.621637	0.0248632	0.636969
C12h12orf43	ENSRNOG00000001185	0.34938	0.168862	0.941575
C12h12orf76	ENSRNOG00000069648	0.34345	0.367086	0.999972
C12h7orf50	ENSRNOG00000001289	-0.286896	0.292028	0.999972
C13h1orf115	ENSRNOG00000002322	0.43931	0.283349	0.999972
C13h1orf116	ENSRNOG00000004341	0.055464	0.88285	0.999972
C13h1orf21	ENSRNOG00000028236	-0.127404	0.61625	0.999972
C13h1orf53	ENSRNOG00000043374	0.362015	0.34439	0.999972
C13h1orf74	ENSRNOG00000005558	5.12194e-05	0.999848	0.999972
C14h4orf19	ENSRNOG00000002191	-0.0420386	0.912227	0.999972
C15h14orf119	ENSRNOG00000029146	0.0902368	0.717008	0.999972
C15h14orf93	ENSRNOG00000013317	-0.0344536	0.912471	0.999972
C15h8orf58	ENSRNOG00000008351	-0.214741	0.569976	0.999972
C16h10orf71	ENSRNOG00000049942	-0.70086	0.232205	0.999972
C16h19orf44	ENSRNOG00000023700	0.248246	0.392735	0.999972
C16h8orf48	ENSRNOG00000032376	-0.393842	0.30856	0.999972
C17h5orf24	ENSRNOG00000063300	0.162892	0.508623	0.999972
C17h6orf62	ENSRNOG00000018456	0.0868884	0.702495	0.999972
C17h7orf25	ENSRNOG00000015523	0.14797	0.603779	0.999972
C18h18orf21	ENSRNOG00000015546	0.0383306	0.891053	0.999972
C18h18orf32	ENSRNOG00000018676	0.0301516	0.911932	0.999972
C18h18orf54	ENSRNOG00000028677	0.249796	0.586992	0.999972
C18h5orf63	ENSRNOG00000013738	-0.295386	0.357028	0.999972
C19h16orf74	ENSRNOG00000017646	0.931512	0.0366628	0.661466
C19h16orf87	ENSRNOG00000017090	0.0895846	0.752473	0.999972
C19h1orf131	ENSRNOG00000019169	-0.0669963	0.769443	0.999972
C19h1orf198	ENSRNOG00000018836	0.318441	0.163896	0.935007
C1d	ENSRNOG00000005982	0.0412574	0.871199	0.999972
C1galt1	ENSRNOG00000007804	-0.233578	0.373014	0.999972
C1galt1c1	ENSRNOG00000069353	-0.382906	0.204181	0.979106
C1h10orf143	ENSRNOG00000050554	0.0949536	0.720011	0.999972
C1h10orf88	ENSRNOG00000020597	-0.326198	0.356148	0.999972
C1h11orf24	ENSRNOG00000025245	0.3732	0.159383	0.927952
C1h11orf58	ENSRNOG00000053659	-0.0109463	0.965317	0.999972
C1h11orf86	ENSRNOG00000036641	-0.14457	0.735701	0.999972
C1h11orf98	ENSRNOG00000019701	0.00251859	0.992635	0.999972
C1h15orf40-ps2	ENSRNOG00000052273	-0.099673	0.693588	0.999972
C1h16orf54	ENSRNOG00000016978	-0.124536	0.860288	0.999972
C1h19orf12	ENSRNOG00000014966	-0.188478	0.437523	0.999972
C1h19orf33	ENSRNOG00000056651	0.0685204	0.866417	0.999972
C1h19orf47	ENSRNOG00000018408	-0.109109	0.736561	0.999972
C1h6orf120	ENSRNOG00000070184	-0.104566	0.691202	0.999972
C1h9orf40	ENSRNOG00000025644	0.196338	0.610337	0.999972
C1h9orf85	ENSRNOG00000027161	0.0875525	0.725555	0.999972
C1qa	ENSRNOG00000012807	0.261201	0.526613	0.999972
C1qb	ENSRNOG00000012749	0.041425	0.924198	0.999972
C1qbp	ENSRNOG00000006949	-0.294188	0.257936	0.999972
C1qc	ENSRNOG00000012804	0.0345265	0.93654	0.999972
C1qtnf1	ENSRNOG00000003259	0.320171	0.223429	0.998179
C1qtnf2	ENSRNOG00000003870	1.0846	0.00536129	0.59922
C1qtnf3	ENSRNOG00000018570	0.920924	0.024789	0.636969
C1qtnf5	ENSRNOG00000007613	0.823239	0.0274587	0.638814
C1qtnf6	ENSRNOG00000007300	0.210455	0.644544	0.999972
C1qtnf7	ENSRNOG00000005094	0.873728	0.0610318	0.714337
C1qtnf9	ENSRNOG00000013793	0.694064	0.134914	0.89205
C1r	ENSRNOG00000011796	0.190815	0.56748	0.999972
C1rl	ENSRNOG00000011718	0.751098	0.0487219	0.691258
C1s	ENSRNOG00000011971	0.0148712	0.97206	0.999972
C2	ENSRNOG00000051235	0.44813	0.210717	0.985569
C20h6orf89	ENSRNOG00000000524	0.317396	0.198408	0.974336
C2cd2	ENSRNOG00000001621	-0.116841	0.690929	0.999972
C2cd2l	ENSRNOG00000009719	-0.134914	0.684217	0.999972
C2cd3	ENSRNOG00000017608	-0.115772	0.752646	0.999972
C2cd5	ENSRNOG00000014382	-0.29811	0.255759	0.999972
C2h1orf52	ENSRNOG00000014857	-0.0383625	0.882527	0.999972
C2h1orf54	ENSRNOG00000059750	0.549959	0.117314	0.847066
C2h3orf33	ENSRNOG00000021324	0.413362	0.265546	0.999972
C2h4orf3	ENSRNOG00000014654	0.291559	0.330118	0.999972
C2h4orf46	ENSRNOG00000010071	-0.211664	0.682183	0.999972
C2h5orf22	ENSRNOG00000022745	-0.0502745	0.846468	0.999972
C2h5orf34	ENSRNOG00000017581	-0.48883	0.291782	0.999972
C3	ENSRNOG00000046834	-0.219578	0.670484	0.999972
C3h11orf96	ENSRNOG00000055564	0.439171	0.149639	0.914771
C3h15orf48	ENSRNOG00000067060	-0.0878882	0.823923	0.999972
C3h15orf62	ENSRNOG00000071065	0.06665	0.876269	0.999972
C3h9orf78	ENSRNOG00000007532	0.026624	0.914242	0.999972
C4b	ENSRNOG00000080491	0.0926784	0.768977	0.999972
C4h2orf42	ENSRNOG00000017380	-0.173788	0.520161	0.999972
C4h2orf68	ENSRNOG00000011713	-0.162405	0.534627	0.999972
C4h2orf81	ENSRNOG00000010048	0.0905133	0.695734	0.999972
C5h1orf159	ENSRNOG00000020199	-0.0910894	0.851689	0.999972
C5h1orf174	ENSRNOG00000025034	-0.0789192	0.751897	0.999972
C5h1orf210	ENSRNOG00000020259	-0.371996	0.37421	0.999972
C5h1orf216	ENSRNOG00000021609	0.524929	0.110914	0.839215
C5h1orf50	ENSRNOG00000027455	0.358916	0.259299	0.999972
C5h9orf152	ENSRNOG00000012068	-0.545168	0.237823	0.999972
C6	ENSRNOG00000024115	1.30288	0.0810424	0.768018
C7	ENSRNOG00000061379	0.15904	0.555755	0.999972
C7h12orf75	ENSRNOG00000060879	-0.236223	0.582952	0.999972
C7h19orf25	ENSRNOG00000079774	0.0081205	0.975177	0.999972
C7h22orf23	ENSRNOG00000011170	0.56252	0.102909	0.823321
C7h8orf33	ENSRNOG00000034107	-0.113458	0.666545	0.999972
C7h8orf76	ENSRNOG00000006370	-0.308464	0.299794	0.999972
C7h8orf82	ENSRNOG00000068599	-0.0960635	0.705271	0.999972
C8h11orf54	ENSRNOG00000010887	-0.335429	0.213634	0.988241
C8h11orf65	ENSRNOG00000007266	-0.700217	0.1506	0.914771
C8h11orf71	ENSRNOG00000005918	-0.113617	0.725776	0.999972
C8h15orf39	ENSRNOG00000018689	-0.01436	0.958536	0.999972
C9h2orf49	ENSRNOG00000016447	-0.00857515	0.973366	0.999972
C9h2orf69	ENSRNOG00000010185	-0.238649	0.465635	0.999972
C9h2orf72	ENSRNOG00000017557	-0.323914	0.429524	0.999972
C9h6orf132	ENSRNOG00000015297	-0.215105	0.564482	0.999972
C9h6orf141	ENSRNOG00000048967	-0.419185	0.207821	0.983204
C9h6orf226	ENSRNOG00000079593	-0.326383	0.232262	0.999972
Caap1	ENSRNOG00000007299	0.109041	0.715646	0.999972
Cab39	ENSRNOG00000017297	0.154569	0.547571	0.999972
Cab39l	ENSRNOG00000011603	0.162137	0.512247	0.999972
Cabcoco1	ENSRNOG00000000634	0.146403	0.779787	0.999972
Cabin1	ENSRNOG00000001237	-0.00118622	0.995685	0.999972
Cables1	ENSRNOG00000012795	-0.10215	0.790894	0.999972
Cables2	ENSRNOG00000051420	-0.0876618	0.726005	0.999972
Cabp2	ENSRNOG00000018339	-0.167762	0.730759	0.999972
Cacfd1	ENSRNOG00000005840	0.254535	0.379586	0.999972
Cachd1	ENSRNOG00000010514	-0.109361	0.72633	0.999972
Cacna1a	ENSRNOG00000052707	0.306883	0.370028	0.999972
Cacna1b	ENSRNOG00000004560	1.35474	0.00320075	0.59922
Cacna1c	ENSRNOG00000007090	0.529176	0.181734	0.950679
Cacna1d	ENSRNOG00000013147	0.320612	0.368372	0.999972
Cacna1e	ENSRNOG00000002863	0.402329	0.412015	0.999972
Cacna1g	ENSRNOG00000060528	0.785942	0.087499	0.781284
Cacna1h	ENSRNOG00000033893	0.768721	0.0664248	0.733107
Cacna2d1	ENSRNOG00000033531	0.496846	0.187116	0.957277
Cacna2d2	ENSRNOG00000015835	0.703478	0.0239005	0.634586
Cacnb1	ENSRNOG00000004518	1.18336	0.00113145	0.59922
Cacnb2	ENSRNOG00000018378	0.537675	0.153935	0.920251
Cacnb3	ENSRNOG00000054274	0.634281	0.0152975	0.619209
Cacng4	ENSRNOG00000003262	0.782815	0.061085	0.714337
Cacng7	ENSRNOG00000056257	1.05735	0.0285756	0.640332
Cactin	ENSRNOG00000039852	-0.190403	0.52101	0.999972
Cacul1	ENSRNOG00000009954	0.106229	0.640666	0.999972
Cacybp	ENSRNOG00000002572	-0.125373	0.634208	0.999972
Cad	ENSRNOG00000026474	-0.245609	0.48485	0.999972
Cadm1	ENSRNOG00000018778	0.688176	0.0332727	0.650509
Cadm2	ENSRNOG00000074750	0.816425	0.0991836	0.810661
Cadm3	ENSRNOG00000003365	0.932087	0.0123304	0.608933
Cadm4	ENSRNOG00000024243	0.72401	0.0617952	0.716758
Cadps	ENSRNOG00000008570	0.857247	0.0576744	0.707343
Cadps2	ENSRNOG00000007636	-0.460159	0.13684	0.89599
Calb2	ENSRNOG00000016977	0.948086	0.0216938	0.634586
Calcb	ENSRNOG00000011074	0.710347	0.116863	0.846798
Calcoco1	ENSRNOG00000015447	0.473911	0.0603305	0.710682
Calcrl	ENSRNOG00000054695	0.53241	0.120086	0.853771
Cald1	ENSRNOG00000010233	0.622505	0.123311	0.858164
Calhm2	ENSRNOG00000020325	-0.124102	0.742408	0.999972
Calhm6	ENSRNOG00000037757	-0.381223	0.387713	0.999972
Calm1_1	ENSRNOG00000072513	-0.107062	0.735981	0.999972
Calm2	ENSRNOG00000067086	0.353521	0.229793	0.999972
Calm3	ENSRNOG00000016770	-0.0990986	0.701745	0.999972
Calml4	ENSRNOG00000038202	-0.114247	0.777512	0.999972
Calr	ENSRNOG00000003029	-0.259146	0.408043	0.999972
Calu	ENSRNOG00000006197	0.287459	0.253919	0.999972
Caly	ENSRNOG00000018337	1.16337	0.0170794	0.626145
Camk1	ENSRNOG00000021781	0.310371	0.253515	0.999972
Camk1d	ENSRNOG00000017882	-0.178282	0.512556	0.999972
Camk2a	ENSRNOG00000018712	0.557647	0.23932	0.999972
Camk2b	ENSRNOG00000052080	0.258093	0.524993	0.999972
Camk2d	ENSRNOG00000011589	-0.381311	0.128402	0.87649
Camk2g	ENSRNOG00000009783	0.212213	0.432242	0.999972
Camk2n1	ENSRNOG00000090010	0.00259942	0.993912	0.999972
Camk4	ENSRNOG00000020478	-0.407472	0.3909	0.999972
Camkk1	ENSRNOG00000018242	0.77072	0.03221	0.644909
Camkk2	ENSRNOG00000001309	0.323437	0.255401	0.999972
Camkmt	ENSRNOG00000030629	0.085068	0.777792	0.999972
Camlg	ENSRNOG00000021911	-0.133967	0.614137	0.999972
Camsap1	ENSRNOG00000017883	0.383765	0.113793	0.840438
Camsap2	ENSRNOG00000008741	0.494515	0.0634353	0.724636
Camsap3	ENSRNOG00000000986	-0.366937	0.307569	0.999972
Camta1	ENSRNOG00000018602	0.681011	0.0402395	0.668966
Camta2	ENSRNOG00000004283	-0.0533441	0.838182	0.999972
Cand1	ENSRNOG00000007834	-0.0780981	0.756584	0.999972
Cand2	ENSRNOG00000010473	0.14159	0.649892	0.999972
Cant1	ENSRNOG00000003239	-0.175128	0.535822	0.999972
Canx	ENSRNOG00000003343	-0.0745334	0.797949	0.999972
Cap1	ENSRNOG00000013492	0.0714796	0.805555	0.999972
Cap2	ENSRNOG00000043350	0.694896	0.0829117	0.768712
Capg	ENSRNOG00000013668	-0.0904145	0.798254	0.999972
Capn1	ENSRNOG00000020935	-0.0955691	0.700241	0.999972
Capn10	ENSRNOG00000045623	0.043849	0.873911	0.999972
Capn13	ENSRNOG00000032375	-0.57893	0.0819702	0.768712
Capn15	ENSRNOG00000020239	0.140891	0.580619	0.999972
Capn2	ENSRNOG00000034015	0.199217	0.49193	0.999972
Capn5	ENSRNOG00000014251	0.377459	0.149751	0.914771
Capn6	ENSRNOG00000004882	0.975777	0.0731016	0.752078
Capn7	ENSRNOG00000019273	0.0117275	0.96368	0.999972
Capn8	ENSRNOG00000003468	0.169949	0.695422	0.999972
Capn9	ENSRNOG00000018480	-0.0207618	0.962151	0.999972
Capns1	ENSRNOG00000067065	0.0783823	0.775826	0.999972
Caprin1	ENSRNOG00000009152	-0.145034	0.601681	0.999972
Caprin2	ENSRNOG00000047319	0.38392	0.2853	0.999972
Capsl	ENSRNOG00000054277	-0.156968	0.746505	0.999972
Capza1	ENSRNOG00000013538	-0.110794	0.685387	0.999972
Capza2	ENSRNOG00000056207	0.225913	0.370274	0.999972
Capzb	ENSRNOG00000007330	0.0603841	0.823244	0.999972
Car1	ENSRNOG00000010698	-0.830678	0.162957	0.934645
Car11	ENSRNOG00000021017	0.947813	0.0374412	0.664409
Car12	ENSRNOG00000017766	-0.778752	0.0911269	0.791657
Car13	ENSRNOG00000021323	-0.457479	0.21239	0.988241
Car14	ENSRNOG00000023162	0.701905	0.078191	0.75886
Car2	ENSRNOG00000009629	0.557002	0.100669	0.815618
Car3	ENSRNOG00000010079	0.186653	0.80486	0.999972
Car4	ENSRNOG00000002916	-0.376186	0.459158	0.999972
Car5b	ENSRNOG00000029330	0.653704	0.223199	0.998175
Car6	ENSRNOG00000021355	0.204848	0.640428	0.999972
Car8	ENSRNOG00000005669	0.382318	0.324527	0.999972
Car9	ENSRNOG00000017073	-0.417852	0.26515	0.999972
Card10	ENSRNOG00000008401	-0.0900944	0.765293	0.999972
Card11	ENSRNOG00000024277	-0.171001	0.79285	0.999972
Card14	ENSRNOG00000047367	-0.562888	0.0820268	0.768712
Card19	ENSRNOG00000016560	-0.0403698	0.889685	0.999972
Card6	ENSRNOG00000001271	-0.221231	0.435203	0.999972
Card9	ENSRNOG00000051470	-0.131959	0.708918	0.999972
Carf	ENSRNOG00000017491	-0.180619	0.568264	0.999972
Carhsp1	ENSRNOG00000002610	0.239391	0.40371	0.999972
Carm1	ENSRNOG00000031129	-0.147908	0.540058	0.999972
Carmil1	ENSRNOG00000016576	-0.471686	0.0776147	0.75873
Carmil2	ENSRNOG00000024452	0.0810342	0.875122	0.999972
Carnmt1	ENSRNOG00000012872	0.0844341	0.738089	0.999972
Carns1	ENSRNOG00000018603	0.23466	0.545128	0.999972
Cars1	ENSRNOG00000020651	-0.0176865	0.943686	0.999972
Cars2	ENSRNOG00000014526	0.0562076	0.863614	0.999972
Cartpt	ENSRNOG00000017712	1.26631	0.00238538	0.59922
Casc3	ENSRNOG00000009716	-0.160182	0.489221	0.999972
Casd1	ENSRNOG00000047453	-0.3123	0.326386	0.999972
Cask	ENSRNOG00000060946	-0.0267861	0.935571	0.999972
Caskin1	ENSRNOG00000003195	0.718283	0.12551	0.865728
Caskin2	ENSRNOG00000004310	0.0709946	0.82271	0.999972
Casp1	ENSRNOG00000007372	-0.442159	0.0832177	0.769824
Casp12	ENSRNOG00000033434	0.873274	0.0234711	0.634586
Casp2	ENSRNOG00000016707	0.0814681	0.799141	0.999972
Casp3	ENSRNOG00000010475	-0.334198	0.198208	0.974106
Casp4	ENSRNOG00000033697	0.193159	0.6386	0.999972
Casp6	ENSRNOG00000052613	-0.377425	0.172882	0.947644
Casp7	ENSRNOG00000056216	-0.355613	0.166975	0.938291
Casp8	ENSRNOG00000012331	-0.143696	0.595372	0.999972
Casp8ap2	ENSRNOG00000006487	-0.168007	0.674587	0.999972
Casp9_v1	ENSRNOG00000012944	0.201816	0.545564	0.999972
Casq1	ENSRNOG00000006930	1.1428	0.0197571	0.634586
Casq2	ENSRNOG00000016243	1.02142	0.0124892	0.614413
Cass4	ENSRNOG00000021560	0.554778	0.247085	0.999972
Cast	ENSRNOG00000010286	-0.0232361	0.916512	0.999972
Castor2	ENSRNOG00000067286	0.949344	0.00340786	0.59922
Casz1	ENSRNOG00000013474	-0.179966	0.627816	0.999972
Cat	ENSRNOG00000008364	-0.168275	0.496557	0.999972
Catsperg	ENSRNOG00000060693	-0.282448	0.384816	0.999972
Cav1	ENSRNOG00000056836	0.562357	0.122129	0.858091
Cav2	ENSRNOG00000057713	0.219863	0.612022	0.999972
Cav3	ENSRNOG00000005798	1.06436	0.0270308	0.637854
Cavin1	ENSRNOG00000019778	0.519531	0.120891	0.857143
Cavin2	ENSRNOG00000025895	0.712996	0.0463759	0.683427
Cavin3	ENSRNOG00000017914	0.9432	0.00649546	0.59922
Cbarp	ENSRNOG00000024349	1.15871	0.00255052	0.59922
Cbfa2t2	ENSRNOG00000016352	-0.206795	0.398385	0.999972
Cbfa2t3	ENSRNOG00000014723	-0.40522	0.41548	0.999972
Cbfb	ENSRNOG00000014647	-0.191455	0.657901	0.999972
Cbl	ENSRNOG00000008444	-0.0699055	0.816335	0.999972
Cblb	ENSRNOG00000001982	-0.335972	0.512426	0.999972
Cblc	ENSRNOG00000018953	-0.219542	0.55153	0.999972
Cbll1	ENSRNOG00000007253	-0.104113	0.715157	0.999972
Cbln2	ENSRNOG00000013654	1.03725	0.0310185	0.644909
Cbr1l3	ENSRNOG00000049693	-0.547349	0.155087	0.92276
Cbr3	ENSRNOG00000001701	-0.0668924	0.864899	0.999972
Cbr4	ENSRNOG00000024411	-6.95106e-05	0.999838	0.999972
Cbs	ENSRNOG00000029528	-0.596108	0.202067	0.978199
Cbx1	ENSRNOG00000008689	-0.0714029	0.779905	0.999972
Cbx2	ENSRNOG00000049215	-0.471324	0.217274	0.99099
Cbx3	ENSRNOG00000011814	0.0464879	0.883515	0.999972
Cbx4	ENSRNOG00000063043	-0.223212	0.417077	0.999972
Cbx5	ENSRNOG00000036841	-0.176659	0.598523	0.999972
Cbx6	ENSRNOG00000046955	0.80805	0.00303786	0.59922
Cbx7	ENSRNOG00000016875	0.46255	0.0626205	0.721766
Cbx8	ENSRNOG00000048113	-0.234527	0.458251	0.999972
Cc2d1a	ENSRNOG00000006747	0.00363611	0.9885	0.999972
Cc2d1b	ENSRNOG00000008634	0.0496991	0.833914	0.999972
Cc2d2a	ENSRNOG00000059715	0.302762	0.3918	0.999972
Ccar1	ENSRNOG00000000397	-0.0324918	0.895371	0.999972
Ccar2	ENSRNOG00000018295	-0.164527	0.570691	0.999972
Ccbe1	ENSRNOG00000062986	0.179654	0.658469	0.999972
Ccdc102a	ENSRNOG00000025843	0.628994	0.033501	0.651747
Ccdc107	ENSRNOG00000017253	0.578557	0.0496288	0.695131
Ccdc112	ENSRNOG00000003559	-0.0249749	0.932792	0.999972
Ccdc115	ENSRNOG00000013234	0.206757	0.463946	0.999972
Ccdc117	ENSRNOG00000010706	0.156396	0.605732	0.999972
Ccdc12	ENSRNOG00000020946	0.149739	0.50805	0.999972
Ccdc120	ENSRNOG00000009687	0.208581	0.506613	0.999972
Ccdc124	ENSRNOG00000018932	-0.0559223	0.807601	0.999972
Ccdc125	ENSRNOG00000027410	-0.540721	0.070581	0.744405
Ccdc126	ENSRNOG00000009322	0.046426	0.90004	0.999972
Ccdc127	ENSRNOG00000066093	0.177238	0.505543	0.999972
Ccdc134	ENSRNOG00000007262	0.00276639	0.992902	0.999972
Ccdc136	ENSRNOG00000007100	0.537965	0.0702229	0.744405
Ccdc137	ENSRNOG00000048712	-0.0952567	0.711845	0.999972
Ccdc14	ENSRNOG00000021469	-0.147737	0.651459	0.999972
Ccdc142	ENSRNOG00000058785	-0.000659503	0.997914	0.999972
Ccdc149	ENSRNOG00000024454	0.618124	0.0763001	0.75873
Ccdc159	ENSRNOG00000011799	0.0248717	0.941104	0.999972
Ccdc167	ENSRNOG00000068717	-0.159293	0.749467	0.999972
Ccdc17	ENSRNOG00000023216	-0.0457448	0.907167	0.999972
Ccdc174	ENSRNOG00000010090	-0.0486489	0.859938	0.999972
Ccdc18	ENSRNOG00000024545	-0.143744	0.759201	0.999972
Ccdc181	ENSRNOG00000002860	0.276485	0.280263	0.999972
Ccdc184	ENSRNOG00000021945	1.72639	0.00111936	0.59922
Ccdc186	ENSRNOG00000051680	-0.072059	0.77363	0.999972
Ccdc191	ENSRNOG00000057815	-0.387788	0.399059	0.999972
Ccdc22	ENSRNOG00000010846	0.272241	0.301948	0.999972
Ccdc25	ENSRNOG00000015939	-0.25193	0.319966	0.999972
Ccdc28a	ENSRNOG00000053347	-0.0560793	0.851378	0.999972
Ccdc28b	ENSRNOG00000047578	-0.0512669	0.909442	0.999972
Ccdc30	ENSRNOG00000008560	0.708098	0.128334	0.87649
Ccdc32	ENSRNOG00000010472	0.235064	0.485382	0.999972
Ccdc34	ENSRNOG00000005902	0.490664	0.184675	0.951127
Ccdc43	ENSRNOG00000002748	-0.0627361	0.824899	0.999972
Ccdc47	ENSRNOG00000009006	-0.109382	0.613235	0.999972
Ccdc50	ENSRNOG00000001930	0.103112	0.813143	0.999972
Ccdc51	ENSRNOG00000020688	-0.100934	0.737093	0.999972
Ccdc57	ENSRNOG00000047531	0.210372	0.582623	0.999972
Ccdc59	ENSRNOG00000004183	0.0714151	0.785254	0.999972
Ccdc6	ENSRNOG00000024019	-0.10777	0.661648	0.999972
Ccdc61	ENSRNOG00000013767	-0.218575	0.50582	0.999972
Ccdc62	ENSRNOG00000038002	-0.953495	0.0225522	0.634586
Ccdc65	ENSRNOG00000058916	0.588345	0.148746	0.914771
Ccdc66	ENSRNOG00000028380	0.0583024	0.847973	0.999972
Ccdc68	ENSRNOG00000021381	-0.466961	0.270845	0.999972
Ccdc69	ENSRNOG00000021370	0.263391	0.607035	0.999972
Ccdc71	ENSRNOG00000048718	0.114405	0.618008	0.999972
Ccdc71l	ENSRNOG00000065519	-0.150369	0.558565	0.999972
Ccdc77	ENSRNOG00000037206	-0.279448	0.450176	0.999972
Ccdc8	ENSRNOG00000027936	0.612153	0.0586095	0.707343
Ccdc80	ENSRNOG00000002052	0.519734	0.159338	0.927952
Ccdc82	ENSRNOG00000005713	-0.0600903	0.890169	0.999972
Ccdc85c	ENSRNOG00000065213	-0.138802	0.6777	0.999972
Ccdc86	ENSRNOG00000020925	-0.11327	0.716597	0.999972
Ccdc87	ENSRNOG00000071751	-0.0323262	0.935768	0.999972
Ccdc88a	ENSRNOG00000004057	0.717441	0.0249076	0.636969
Ccdc88b	ENSRNOG00000024931	-0.163165	0.714092	0.999972
Ccdc88c	ENSRNOG00000004482	-0.489054	0.0457172	0.683427
Ccdc9	ENSRNOG00000048848	-0.0832102	0.715	0.999972
Ccdc90b	ENSRNOG00000009462	-0.0555972	0.817875	0.999972
Ccdc91	ENSRNOG00000001847	0.112004	0.626811	0.999972
Ccdc92	ENSRNOG00000021691	0.116204	0.657862	0.999972
Ccdc92b	ENSRNOG00000069756	0.353988	0.388253	0.999972
Ccdc93	ENSRNOG00000002514	-0.253739	0.286724	0.999972
Ccdc97	ENSRNOG00000020675	0.108655	0.635067	0.999972
Ccdc9b	ENSRNOG00000028910	0.141164	0.737995	0.999972
Cchcr1	ENSRNOG00000050233	-0.163637	0.527736	0.999972
Cck	ENSRNOG00000019321	0.036532	0.939573	0.999972
Ccl11	ENSRNOG00000007335	0.89695	0.0325382	0.645734
Ccl19	ENSRNOG00000015668	-0.474574	0.698209	0.999972
Ccl2	ENSRNOG00000007159	-0.0169675	0.976775	0.999972
Ccl20	ENSRNOG00000015992	-0.450208	0.314192	0.999972
Ccl21	ENSRNOG00000034290	0.425797	0.491746	0.999972
Ccl22	ENSRNOG00000016535	-0.47606	0.474944	0.999972
Ccl24	ENSRNOG00000031162	0.247656	0.480193	0.999972
Ccl25	ENSRNOG00000028531	-0.380094	0.396043	0.999972
Ccl28	ENSRNOG00000059640	-0.853276	0.038177	0.668966
Ccl6	ENSRNOG00000030021	-0.111078	0.717346	0.999972
Ccl7	ENSRNOG00000000239	0.984954	0.0522773	0.699208
Ccl9	ENSRNOG00000028548	-0.520506	0.476095	0.999972
Ccm2	ENSRNOG00000060825	0.0299481	0.927444	0.999972
Ccm2l	ENSRNOG00000009191	-0.0893664	0.831103	0.999972
Ccn1	ENSRNOG00000014350	0.715945	0.025372	0.636969
Ccn2	ENSRNOG00000015036	0.995409	0.00504081	0.59922
Ccn3	ENSRNOG00000085949	0.332404	0.516123	0.999972
Ccna2	ENSRNOG00000015423	-0.478801	0.210537	0.985525
Ccnb1	ENSRNOG00000058539	-0.465081	0.231613	0.999972
Ccnb2	ENSRNOG00000063216	-0.3051	0.288366	0.999972
Ccnb2-ps2	ENSRNOG00000055111	-0.792694	0.333029	0.999972
Ccnc	ENSRNOG00000007719	0.187545	0.472551	0.999972
Ccnd1	ENSRNOG00000020918	-0.0534928	0.848932	0.999972
Ccnd2	ENSRNOG00000076926	-0.350691	0.201076	0.976483
Ccnd3	ENSRNOG00000050258	0.166716	0.558517	0.999972
Ccndbp1	ENSRNOG00000011379	0.160274	0.534135	0.999972
Ccne1	ENSRNOG00000014786	0.0283567	0.945662	0.999972
Ccne2	ENSRNOG00000008055	-0.00299872	0.993982	0.999972
Ccnf	ENSRNOG00000007483	-0.418534	0.335224	0.999972
Ccng1	ENSRNOG00000003256	0.238216	0.331473	0.999972
Ccng2	ENSRNOG00000002089	0.247287	0.464507	0.999972
Ccnh	ENSRNOG00000031656	-0.0134451	0.956546	0.999972
Ccni	ENSRNOG00000002125	0.113531	0.642007	0.999972
Ccnj	ENSRNOG00000076838	-0.0531315	0.842701	0.999972
Ccnjl	ENSRNOG00000003893	-0.510193	0.169148	0.941575
Ccnk	ENSRNOG00000006985	-0.342654	0.179006	0.950679
Ccnl1	ENSRNOG00000011586	-0.384302	0.1131	0.840398
Ccnl2	ENSRNOG00000018691	0.0782062	0.761427	0.999972
Ccnq	ENSRNOG00000022582	-0.159744	0.673685	0.999972
Ccnt1	ENSRNOG00000053054	-0.232319	0.42019	0.999972
Ccnt2	ENSRNOG00000017113	-0.324863	0.228823	0.999972
Ccny	ENSRNOG00000018123	-0.259978	0.299665	0.999972
Ccnyl1	ENSRNOG00000023807	-0.192113	0.458773	0.999972
Ccp110	ENSRNOG00000027405	0.0510906	0.901306	0.999972
Ccpg1	ENSRNOG00000053428	0.289515	0.284461	0.999972
Ccr1	ENSRNOG00000086224	0.241278	0.605611	0.999972
Ccr5	ENSRNOG00000049115	0.326278	0.497493	0.999972
Ccr6	ENSRNOG00000012964	-0.152876	0.839293	0.999972
Ccr7	ENSRNOG00000010665	-0.258381	0.784669	0.999972
Ccr9	ENSRNOG00000006311	-0.519698	0.295473	0.999972
Ccrl2	ENSRNOG00000033234	-0.954897	0.0278279	0.638814
Ccs	ENSRNOG00000047816	-0.0158507	0.949034	0.999972
Ccser1	ENSRNOG00000029321	-0.218553	0.586024	0.999972
Ccser2	ENSRNOG00000022781	0.278036	0.352779	0.999972
Cct2	ENSRNOG00000021317	-0.0871122	0.737828	0.999972
Cct3	ENSRNOG00000019090	-0.105464	0.684272	0.999972
Cct4	ENSRNOG00000009642	-0.00599413	0.979829	0.999972
Cct5	ENSRNOG00000011632	-0.0288256	0.920428	0.999972
Cct6a	ENSRNOG00000000923	0.0409384	0.876753	0.999972
Cct7	ENSRNOG00000015630	0.0557003	0.833853	0.999972
Cct8	ENSRNOG00000001592	0.190935	0.450727	0.999972
Ccz1	ENSRNOG00000001032	-0.0954848	0.692818	0.999972
Cd101	ENSRNOG00000037190	-0.728615	0.116157	0.84567
Cd14	ENSRNOG00000017819	-0.22545	0.429353	0.999972
Cd151	ENSRNOG00000062573	0.154936	0.626785	0.999972
Cd163	ENSRNOG00000010253	0.163864	0.643868	0.999972
Cd164	ENSRNOG00000000304	-0.234828	0.33173	0.999972
Cd180	ENSRNOG00000010266	-0.0415153	0.962118	0.999972
Cd19	ENSRNOG00000018311	0.104314	0.914856	0.999972
Cd1d1	ENSRNOG00000016451	-0.544152	0.158398	0.927458
Cd2	ENSRNOG00000015821	-0.18256	0.823133	0.999972
Cd200	ENSRNOG00000002141	0.14344	0.668959	0.999972
Cd200l1	ENSRNOG00000053301	-0.982136	0.00878454	0.59922
Cd200r1	ENSRNOG00000039048	0.303168	0.571861	0.999972
Cd22	ENSRNOG00000024000	-0.143491	0.87299	0.999972
Cd226	ENSRNOG00000038197	-0.312095	0.631524	0.999972
Cd24	ENSRNOG00000000321	-0.587552	0.0711346	0.744901
Cd244l1	ENSRNOG00000068754	-0.606084	0.251849	0.999972
Cd247	ENSRNOG00000003298	-0.287489	0.65576	0.999972
Cd248	ENSRNOG00000020197	0.295295	0.436165	0.999972
Cd27	ENSRNOG00000027466	-0.367637	0.709103	0.999972
Cd274	ENSRNOG00000016112	-0.167275	0.695939	0.999972
Cd276	ENSRNOG00000033608	0.281346	0.297267	0.999972
Cd2ap	ENSRNOG00000011987	-0.234009	0.364029	0.999972
Cd2bp2	ENSRNOG00000017201	0.19114	0.456506	0.999972
Cd300a	ENSRNOG00000057058	0.637525	0.128878	0.876918
Cd300le	ENSRNOG00000042825	0.563111	0.155408	0.923815
Cd300lf	ENSRNOG00000021424	0.074322	0.858858	0.999972
Cd302	ENSRNOG00000006623	-0.325366	0.221824	0.995535
Cd34	ENSRNOG00000045558	0.565017	0.0579465	0.707343
Cd36-ps1	ENSRNOG00000005906	-0.0904232	0.824421	0.999972
Cd37	ENSRNOG00000020699	-0.0255608	0.971358	0.999972
Cd38	ENSRNOG00000003069	-0.223868	0.677468	0.999972
Cd3d	ENSRNOG00000015994	-0.0885226	0.867739	0.999972
Cd3e	ENSRNOG00000016069	-0.127081	0.83572	0.999972
Cd3g	ENSRNOG00000015945	-0.218337	0.626451	0.999972
Cd4	ENSRNOG00000071219	0.106283	0.837992	0.999972
Cd44	ENSRNOG00000006094	-0.0118137	0.969405	0.999972
Cd46	ENSRNOG00000008193	-0.162093	0.530837	0.999972
Cd47	ENSRNOG00000001964	-0.252863	0.318445	0.999972
Cd48	ENSRNOG00000004737	0.132705	0.758589	0.999972
Cd5	ENSRNOG00000020872	-0.212048	0.761221	0.999972
Cd53	ENSRNOG00000017874	-0.0695926	0.92213	0.999972
Cd55	ENSRNOG00000003927	-0.385364	0.368018	0.999972
Cd59b	ENSRNOG00000042821	0.488276	0.177576	0.950679
Cd5l	ENSRNOG00000081265	-0.0133125	0.986446	0.999972
Cd6	ENSRNOG00000020884	-0.206833	0.729872	0.999972
Cd63	ENSRNOG00000007650	0.489164	0.0529401	0.700275
Cd68	ENSRNOG00000037563	0.128064	0.791075	0.999972
Cd69	ENSRNOG00000056783	-0.0682955	0.917635	0.999972
Cd7	ENSRNOG00000036674	-0.320956	0.424106	0.999972
Cd74	ENSRNOG00000018735	-0.234681	0.571772	0.999972
Cd79a	ENSRNOG00000020125	0.0147108	0.987407	0.999972
Cd79b	ENSRNOG00000011917	0.130287	0.892028	0.999972
Cd81	ENSRNOG00000020451	0.386556	0.130561	0.881392
Cd82	ENSRNOG00000000047	-0.0891316	0.804018	0.999972
Cd83	ENSRNOG00000018092	-0.0650924	0.923132	0.999972
Cd86	ENSRNOG00000038835	-0.0778307	0.907483	0.999972
Cd8a	ENSRNOG00000007178	-0.317677	0.460648	0.999972
Cd8b	ENSRNOG00000007129	-0.576716	0.496967	0.999972
Cd9	ENSRNOG00000019556	0.907677	0.00449023	0.59922
Cd93	ENSRNOG00000024799	0.389402	0.159576	0.927952
Cd96	ENSRNOG00000023030	-0.451047	0.336467	0.999972
Cd99l2	ENSRNOG00000089435	-0.302189	0.374378	0.999972
Cda	ENSRNOG00000015677	0.460813	0.394838	0.999972
Cdadc1	ENSRNOG00000012209	0.0675059	0.807695	0.999972
Cdan1	ENSRNOG00000047427	0.0133973	0.965526	0.999972
Cdc123	ENSRNOG00000017770	-0.0215264	0.922058	0.999972
Cdc14a	ENSRNOG00000014515	-0.136369	0.672358	0.999972
Cdc14b	ENSRNOG00000018999	-0.250125	0.446944	0.999972
Cdc16	ENSRNOG00000017536	-0.172426	0.509995	0.999972
Cdc20	ENSRNOG00000028415	-0.321553	0.434523	0.999972
Cdc23	ENSRNOG00000024241	0.0799859	0.770629	0.999972
Cdc25a	ENSRNOG00000020737	-0.196062	0.466533	0.999972
Cdc25b	ENSRNOG00000021248	0.107778	0.84637	0.999972
Cdc25c	ENSRNOG00000024008	-0.349016	0.400312	0.999972
Cdc26	ENSRNOG00000090496	-0.00545945	0.982213	0.999972
Cdc27	ENSRNOG00000005904	0.0490863	0.827639	0.999972
Cdc34	ENSRNOG00000060530	-0.0531543	0.821475	0.999972
Cdc37	ENSRNOG00000033426	0.0110242	0.965748	0.999972
Cdc37l1	ENSRNOG00000010967	0.126539	0.624005	0.999972
Cdc40	ENSRNOG00000000581	-0.00400487	0.986972	0.999972
Cdc42	ENSRNOG00000013536	0.014821	0.95081	0.999972
Cdc42bpa	ENSRNOG00000002841	0.283949	0.371724	0.999972
Cdc42bpb	ENSRNOG00000009675	-0.0458425	0.87567	0.999972
Cdc42bpg	ENSRNOG00000027456	0.0827452	0.794109	0.999972
Cdc42ep1	ENSRNOG00000008517	0.287054	0.32054	0.999972
Cdc42ep2	ENSRNOG00000020904	0.205556	0.584679	0.999972
Cdc42ep3	ENSRNOG00000032136	0.59406	0.0279078	0.638814
Cdc42ep4	ENSRNOG00000028946	-0.0271065	0.920206	0.999972
Cdc42se1	ENSRNOG00000060538	-0.114014	0.641633	0.999972
Cdc42se2	ENSRNOG00000042449	0.0234002	0.927101	0.999972
Cdc45	ENSRNOG00000070046	-0.393609	0.230994	0.999972
Cdc5l	ENSRNOG00000019975	-0.0335158	0.906679	0.999972
Cdc6	ENSRNOG00000027787	0.0260855	0.951524	0.999972
Cdc7	ENSRNOG00000002105	-0.310106	0.403333	0.999972
Cdc73	ENSRNOG00000003258	-0.0969678	0.771511	0.999972
Cdca2	ENSRNOG00000025302	-0.46137	0.32002	0.999972
Cdca3	ENSRNOG00000015529	-0.435963	0.187417	0.957277
Cdca4	ENSRNOG00000013898	-0.285225	0.395004	0.999972
Cdca5	ENSRNOG00000046635	-0.205086	0.475912	0.999972
Cdca7	ENSRNOG00000001514	-0.100611	0.830557	0.999972
Cdca7l	ENSRNOG00000005410	-0.212664	0.670401	0.999972
Cdca8	ENSRNOG00000031431	-0.355722	0.3655	0.999972
Cdcp1	ENSRNOG00000004743	-0.637005	0.123001	0.858091
Cdh1	ENSRNOG00000020151	-0.188635	0.653175	0.999972
Cdh11	ENSRNOG00000013481	0.407929	0.152742	0.917931
Cdh13	ENSRNOG00000014371	0.223223	0.475723	0.999972
Cdh17	ENSRNOG00000015562	-0.197276	0.641182	0.999972
Cdh19	ENSRNOG00000029841	0.899927	0.0543691	0.700275
Cdh2	ENSRNOG00000015602	0.601971	0.0465084	0.683427
Cdh3	ENSRNOG00000020129	0.385055	0.332617	0.999972
Cdh4	ENSRNOG00000052405	0.452871	0.217828	0.991812
Cdh5	ENSRNOG00000013324	0.442935	0.136432	0.89468
Cdh6	ENSRNOG00000013535	0.931468	0.0621154	0.718524
Cdhr2	ENSRNOG00000017917	-0.101533	0.849811	0.999972
Cdhr5	ENSRNOG00000017762	-0.0888274	0.867273	0.999972
Cdin1	ENSRNOG00000004571	-0.643733	0.105657	0.826713
Cdip1	ENSRNOG00000003328	0.392119	0.113018	0.840274
Cdipt	ENSRNOG00000024144	0.0597686	0.814393	0.999972
Cdk1	ENSRNOG00000000632	-0.376306	0.361033	0.999972
Cdk10	ENSRNOG00000016088	0.196745	0.404393	0.999972
Cdk11b	ENSRNOG00000017213	0.118014	0.606491	0.999972
Cdk12_1	ENSRNOG00000006000	-0.129882	0.651569	0.999972
Cdk12_2	ENSRNOG00000028430	-0.0693758	0.871824	0.999972
Cdk13	ENSRNOG00000013620	-0.187678	0.536115	0.999972
Cdk14	ENSRNOG00000007151	0.697935	0.0561095	0.704963
Cdk16	ENSRNOG00000008578	0.0439657	0.85658	0.999972
Cdk17	ENSRNOG00000004148	0.213778	0.481927	0.999972
Cdk18	ENSRNOG00000008137	-0.267528	0.557668	0.999972
Cdk19	ENSRNOG00000000583	-0.0423662	0.878102	0.999972
Cdk2	ENSRNOG00000006469	-0.0108966	0.969423	0.999972
Cdk20	ENSRNOG00000017991	0.0686892	0.842815	0.999972
Cdk2ap1	ENSRNOG00000001070	0.00953285	0.965682	0.999972
Cdk2ap2	ENSRNOG00000018391	-0.252518	0.310516	0.999972
Cdk4	ENSRNOG00000025602	-0.132938	0.642395	0.999972
Cdk5	ENSRNOG00000008017	0.150007	0.545712	0.999972
Cdk5r1	ENSRNOG00000068243	0.135899	0.760167	0.999972
Cdk5r2	ENSRNOG00000037793	1.44214	0.00120441	0.59922
Cdk5rap1	ENSRNOG00000015696	-0.0746738	0.78972	0.999972
Cdk5rap2	ENSRNOG00000005788	-0.101594	0.721319	0.999972
Cdk5rap3	ENSRNOG00000048747	0.0133375	0.950588	0.999972
Cdk6	ENSRNOG00000009258	0.0127991	0.974761	0.999972
Cdk7	ENSRNOG00000018510	-0.0758751	0.768106	0.999972
Cdk8	ENSRNOG00000039819	0.211651	0.432764	0.999972
Cdk9	ENSRNOG00000022586	-0.0889203	0.724461	0.999972
Cdkl1	ENSRNOG00000038720	0.139944	0.732106	0.999972
Cdkl2	ENSRNOG00000002506	0.598751	0.189871	0.959224
Cdkl3	ENSRNOG00000059485	0.127025	0.607377	0.999972
Cdkl5	ENSRNOG00000003742	-0.00249757	0.995391	0.999972
Cdkn1a	ENSRNOG00000000521	0.0719715	0.835345	0.999972
Cdkn1b	ENSRNOG00000007249	-0.00651027	0.977828	0.999972
Cdkn1c	ENSRNOG00000059500	0.317943	0.396529	0.999972
Cdkn2aip	ENSRNOG00000022736	-0.0347087	0.887874	0.999972
Cdkn2aipnl	ENSRNOG00000005024	-0.0495019	0.835329	0.999972
Cdkn2b	ENSRNOG00000006735	-0.33616	0.366541	0.999972
Cdkn2c	ENSRNOG00000008956	-0.0515981	0.880081	0.999972
Cdkn2d	ENSRNOG00000064248	0.371315	0.23604	0.999972
Cdkn3	ENSRNOG00000009785	-0.399367	0.22784	0.999972
Cdo1	ENSRNOG00000000158	-0.122408	0.847009	0.999972
Cdon	ENSRNOG00000011789	0.508646	0.107858	0.835598
Cdpf1	ENSRNOG00000032846	-0.0571854	0.872965	0.999972
Cdr2	ENSRNOG00000017260	0.426293	0.0969468	0.8053
Cdr2l	ENSRNOG00000025815	0.231602	0.453934	0.999972
Cds1	ENSRNOG00000002142	-0.29528	0.485717	0.999972
Cds2	ENSRNOG00000021265	0.207192	0.421991	0.999972
Cdt1	ENSRNOG00000013970	-0.115872	0.741242	0.999972
Cdv3	ENSRNOG00000010186	-0.138094	0.692886	0.999972
Cdx1	ENSRNOG00000060334	-0.497948	0.159339	0.927952
Cdx2	ENSRNOG00000032759	-0.302427	0.415567	0.999972
Cdyl	ENSRNOG00000032215	-0.157808	0.699362	0.999972
Cdyl2	ENSRNOG00000042888	0.29243	0.349977	0.999972
Ceacam1	ENSRNOG00000020578	-0.252343	0.595343	0.999972
Ceacam18	ENSRNOG00000022701	0.14728	0.763352	0.999972
Ceacam20	ENSRNOG00000019260	-0.675222	0.148429	0.914771
Cebpa	ENSRNOG00000010918	-0.201048	0.473784	0.999972
Cebpb	ENSRNOG00000078148	-0.169089	0.583472	0.999972
Cebpd	ENSRNOG00000086729	0.195869	0.547627	0.999972
Cebpg	ENSRNOG00000021144	-0.090001	0.724942	0.999972
Cebpz	ENSRNOG00000005087	-0.167932	0.548782	0.999972
Cebpzos	ENSRNOG00000064368	-0.0762393	0.814258	0.999972
Cela1	ENSRNOG00000080453	-0.136266	0.733542	0.999972
Celf1	ENSRNOG00000010379	-0.200687	0.413519	0.999972
Celf2	ENSRNOG00000023661	0.0708342	0.884396	0.999972
Celf3	ENSRNOG00000020875	1.03385	0.0249219	0.636969
Celf4	ENSRNOG00000014503	1.03606	0.0160168	0.621507
Celf5	ENSRNOG00000004695	0.838542	0.073108	0.752078
Celf6	ENSRNOG00000052224	0.934655	0.0400025	0.668966
Celsr1	ENSRNOG00000021285	-0.274599	0.494921	0.999972
Celsr2	ENSRNOG00000020058	0.373406	0.281901	0.999972
Celsr3	ENSRNOG00000053889	0.967915	0.0667804	0.734857
Cemip	ENSRNOG00000012442	0.536	0.360646	0.999972
Cemip2	ENSRNOG00000012782	-0.342855	0.203319	0.979106
Cenatac	ENSRNOG00000012137	-0.119055	0.733802	0.999972
Cend1	ENSRNOG00000062814	0.850278	0.0449181	0.683427
Cenpb	ENSRNOG00000057284	0.308054	0.193612	0.964618
Cenpc	ENSRNOG00000021776	0.0681997	0.850717	0.999972
Cenpe	ENSRNOG00000009339	-0.531692	0.260263	0.999972
Cenpf	ENSRNOG00000003388	-0.625021	0.145191	0.909564
Cenph	ENSRNOG00000018615	-0.221032	0.651872	0.999972
Cenpj	ENSRNOG00000022597	-0.382744	0.188843	0.958958
Cenpk	ENSRNOG00000039740	-0.149262	0.737299	0.999972
Cenpl	ENSRNOG00000038789	-0.127789	0.706099	0.999972
Cenpm	ENSRNOG00000023262	-0.121674	0.805314	0.999972
Cenpn	ENSRNOG00000011296	-0.23588	0.56165	0.999972
Cenpo	ENSRNOG00000050111	-0.335543	0.408897	0.999972
Cenpp	ENSRNOG00000062220	0.0156008	0.975199	0.999972
Cenpq	ENSRNOG00000056226	-0.511933	0.253165	0.999972
Cenpt	ENSRNOG00000024178	-0.578013	0.187631	0.957277
Cenpv	ENSRNOG00000003086	-0.142764	0.618504	0.999972
Cenpw	ENSRNOG00000042944	-0.520118	0.162825	0.93459
Cenpx	ENSRNOG00000090204	-0.281352	0.265981	0.999972
Cep104	ENSRNOG00000025000	0.152609	0.522525	0.999972
Cep112	ENSRNOG00000024557	-0.539351	0.235951	0.999972
Cep120	ENSRNOG00000017035	-0.0309804	0.91042	0.999972
Cep128	ENSRNOG00000003908	-0.317931	0.439467	0.999972
Cep131	ENSRNOG00000004430	0.152085	0.5675	0.999972
Cep135	ENSRNOG00000002153	-0.333393	0.479484	0.999972
Cep15	ENSRNOG00000039871	-0.129059	0.622523	0.999972
Cep152	ENSRNOG00000065817	-0.310141	0.339346	0.999972
Cep162	ENSRNOG00000010608	-0.319641	0.443334	0.999972
Cep164	ENSRNOG00000029826	0.0585426	0.861108	0.999972
Cep170	ENSRNOG00000004127	0.0807464	0.808804	0.999972
Cep170b	ENSRNOG00000033688	-0.0703974	0.828985	0.999972
Cep19	ENSRNOG00000024924	0.269625	0.270787	0.999972
Cep20	ENSRNOG00000053230	0.366528	0.152184	0.916471
Cep250	ENSRNOG00000019340	-0.13827	0.65782	0.999972
Cep290	ENSRNOG00000056458	-0.265816	0.361557	0.999972
Cep295	ENSRNOG00000010999	-0.47126	0.275338	0.999972
Cep350	ENSRNOG00000003882	-0.197761	0.420198	0.999972
Cep43	ENSRNOG00000055093	0.453956	0.316837	0.999972
Cep44	ENSRNOG00000010566	-0.0389618	0.906814	0.999972
Cep55	ENSRNOG00000016377	-0.336593	0.475387	0.999972
Cep57	ENSRNOG00000006792	0.0257787	0.943863	0.999972
Cep57l1	ENSRNOG00000000303	-0.29861	0.392157	0.999972
Cep63	ENSRNOG00000008410	-0.166416	0.514547	0.999972
Cep68	ENSRNOG00000027282	0.369279	0.215966	0.988241
Cep70	ENSRNOG00000022845	-0.378611	0.32394	0.999972
Cep72	ENSRNOG00000015465	-0.385312	0.429526	0.999972
Cep76	ENSRNOG00000021918	-0.196144	0.565403	0.999972
Cep78	ENSRNOG00000014041	-0.159617	0.667189	0.999972
Cep83	ENSRNOG00000007859	-0.340707	0.290582	0.999972
Cep85	ENSRNOG00000016249	-0.187013	0.580623	0.999972
Cep89	ENSRNOG00000012140	-0.042205	0.864759	0.999972
Cep95	ENSRNOG00000014354	-0.226459	0.414507	0.999972
Cep97	ENSRNOG00000001609	0.268081	0.566725	0.999972
Cept1	ENSRNOG00000017723	-0.348816	0.188159	0.958376
Cercam	ENSRNOG00000026604	0.816239	0.0235724	0.634586
Cerk	ENSRNOG00000017022	0.0542396	0.858229	0.999972
Cers2	ENSRNOG00000021138	-0.00400318	0.98837	0.999972
Cers4	ENSRNOG00000001072	0.245832	0.287981	0.999972
Cers5	ENSRNOG00000052990	0.0387355	0.889526	0.999972
Cers6	ENSRNOG00000024595	-0.633693	0.111231	0.839215
Cert1	ENSRNOG00000015686	0.037037	0.86354	0.999972
Ces1e_1	ENSRNOG00000071280	-0.574378	0.134225	0.890674
Ces1e_2	ENSRNOG00000015438	-0.0572742	0.931987	0.999972
Ces1f	ENSRNOG00000091108	-0.193251	0.647479	0.999972
Ces2b	ENSRNOG00000048039	-0.830391	0.0246453	0.636969
Ces2c	ENSRNOG00000036571	0.207708	0.753773	0.999972
Ces2g_1	ENSRNOG00000013808	-0.450044	0.377121	0.999972
Ces2g_2	ENSRNOG00000070043	-1.03465	0.00736591	0.59922
Ces2h	ENSRNOG00000039079	-1.12652	0.04209	0.674506
Ces2j_1	ENSRNOG00000011330	-0.694763	0.10855	0.835598
Ces2j_2	ENSRNOG00000029744	-0.602518	0.179215	0.950679
Cetn2	ENSRNOG00000059593	-0.0626524	0.805087	0.999972
Cetn3	ENSRNOG00000050877	0.0131722	0.964194	0.999972
Cfap20	ENSRNOG00000042179	-0.264477	0.294618	0.999972
[truncated: 10,841 more rows]
